# Supplementary material for: PRSSLY-Based Molecular Sex Determination of Syrian Hamster (Mesocricetus auratus) Pups Using Placental Tissues
Source: Genes (Basel). 2026 Jan 28;17(2):143. doi: 10.3390/genes17020143 (PMC12940834; doi:10.3390/genes17020143)
Supplement: Supplementary file 1 [file genes-17-00143-s001.zip]

Archive with 2 entries (2 files):
- Source data.xlsx
- Supplementary Figures.pdf
