# Supplementary material for: PRSSLY-Based Molecular Sex Determination of Syrian Hamster (Mesocricetus auratus) Pups Using Placental Tissues
Source: Genes (Basel). 2026 Jan 28;17(2):143. doi: 10.3390/genes17020143 (PMC12940834; doi:10.3390/genes17020143)
Supplement: Supplementary file 1 [file genes-17-00143-s001.zip › Source data.xlsx]

## Sheet: Figure 1A
	Alignment score
	position	score
	1	0
	2	0
	3	0
	4	0
	5	0
	6	0
	7	0
	8	0
	9	0
	10	0
	11	0
	12	0
	13	0
	14	0
	15	0
	16	0
	17	0
	18	0
	19	0
	20	0
	21	0
	22	0
	23	0
	24	0
	25	0
	26	0
	27	0
	28	0
	29	0
	30	0
	31	0
	32	0
	33	0
	34	0
	35	0
	36	0
	37	0
	38	0
	39	0
	40	0
	41	0
	42	0
	43	0
	44	0
	45	0
	46	0
	47	0
	48	0
	49	0
	50	0
	51	0
	52	0
	53	0
	54	0
	55	0
	56	0
	57	0
	58	0
	59	0
	60	0
	61	0
	62	0
	63	0
	64	0
	65	0
	66	0
	67	0
	68	0
	69	0
	70	0
	71	0
	72	0
	73	0
	74	0
	75	0
	76	0
	77	0
	78	0
	79	0
	80	0
	81	0
	82	0
	83	0
	84	0
	85	0
	86	0
	87	0
	88	0
	89	0
	90	0
	91	0
	92	0
	93	0
	94	0
	95	0
	96	0
	97	0
	98	0
	99	0
	100	0
	101	0
	102	0
	103	0
	104	0
	105	0
	106	0
	107	0
	108	0
	109	0
	110	0
	111	0
	112	0
	113	0
	114	0
	115	0
	116	0
	117	0
	118	0
	119	0
	120	0
	121	0
	122	0
	123	0
	124	0
	125	0
	126	0
	127	0
	128	0
	129	0
	130	0
	131	0
	132	0
	133	0
	134	0
	135	0
	136	0
	137	0
	138	0
	139	0
	140	0
	141	0
	142	0
	143	0
	144	0
	145	0
	146	0
	147	0
	148	0
	149	0
	150	0
	151	0
	152	0
	153	0
	154	0
	155	0
	156	0
	157	0
	158	0
	159	0
	160	0
	161	0
	162	0
	163	0
	164	0
	165	0
	166	0
	167	0
	168	0
	169	0
	170	0
	171	0
	172	0
	173	0
	174	0
	175	0
	176	0
	177	0
	178	0
	179	0
	180	0
	181	0
	182	0
	183	0
	184	0
	185	0
	186	0
	187	0
	188	0
	189	0
	190	0
	191	0
	192	0
	193	0
	194	0
	195	0
	196	0
	197	0
	198	0
	199	0
	200	0
	201	0
	202	0
	203	0
	204	0
	205	0
	206	0
	207	0
	208	0
	209	0
	210	0
	211	0
	212	0
	213	0
	214	0
	215	0
	216	0
	217	0
	218	0
	219	0
	220	0
	221	0
	222	0
	223	0
	224	0
	225	0
	226	0
	227	0
	228	0
	229	0
	230	0
	231	0
	232	0
	233	0
	234	0
	235	0
	236	0
	237	0
	238	0
	239	0
	240	0
	241	0
	242	0
	243	0
	244	0
	245	0
	246	0
	247	0
	248	0
	249	0
	250	0
	251	0
	252	0
	253	0
	254	0
	255	0
	256	0
	257	0
	258	0
	259	0
	260	0
	261	0
	262	0
	263	0
	264	0
	265	0
	266	0
	267	0
	268	0
	269	0
	270	0
	271	0
	272	0
	273	0
	274	0
	275	0
	276	0
	277	0
	278	0
	279	0
	280	0
	281	0
	282	0
	283	0
	284	0
	285	0
	286	0
	287	0
	288	0
	289	0
	290	0
	291	0
	292	0
	293	0
	294	0
	295	0
	296	0
	297	0
	298	0
	299	0
	300	0
	301	0
	302	0
	303	0
	304	0
	305	0
	306	0
	307	0
	308	0
	309	0
	310	0
	311	0
	312	0
	313	0
	314	0
	315	0
	316	0
	317	0
	318	0
	319	0
	320	0
	321	0
	322	0
	323	0
	324	0
	325	0
	326	0
	327	0
	328	0
	329	0
	330	0
	331	0
	332	0
	333	0
	334	0
	335	0
	336	0
	337	1
	338	1
	339	1
	340	1
	341	1
	342	0.5
	343	1
	344	0.5
	345	1
	346	0.5
	347	0.5
	348	0.5
	349	1
	350	1
	351	1
	352	1
	353	0.5
	354	0.5
	355	0.5
	356	1
	357	0.5
	358	1
	359	0.5
	360	1
	361	1
	362	1
	363	0.5
	364	0.5
	365	0.5
	366	0.5
	367	0
	368	0
	369	0.5
	370	0.5
	371	0.5
	372	0.5
	373	1
	374	1
	375	0.5
	376	0.5
	377	0.5
	378	0.5
	379	0.5
	380	1
	381	0.5
	382	0.5
	383	1
	384	0.5
	385	1
	386	0.5
	387	1
	388	0.5
	389	1
	390	1
	391	0.5
	392	1
	393	0.5
	394	1
	395	0.5
	396	0.5
	397	0.5
	398	1
	399	1
	400	0.5
	401	1
	402	0.5
	403	1
	404	0.5
	405	0.5
	406	0.5
	407	1
	408	1
	409	1
	410	0.5
	411	1
	412	1
	413	1
	414	1
	415	1
	416	1
	417	1
	418	1
	419	1
	420	1
	421	0.5
	422	1
	423	0.5
	424	0.5
	425	1
	426	0.5
	427	0.5
	428	0.5
	429	0.5
	430	0.5
	431	0.5
	432	1
	433	0.5
	434	0.5
	435	0.5
	436	0.5
	437	0.5
	438	1
	439	1
	440	1
	441	1
	442	1
	443	0.5
	444	1
	445	0.5
	446	1
	447	0.5
	448	1
	449	0.5
	450	1
	451	1
	452	0.5
	453	1
	454	0.5
	455	1
	456	0.5
	457	1
	458	0.5
	459	0.5
	460	1
	461	0.5
	462	1
	463	1
	464	0.5
	465	1
	466	1
	467	0.5
	468	1
	469	1
	470	1
	471	1
	472	0.5
	473	0.5
	474	0.5
	475	0
	476	0.5
	477	0.5
	478	1
	479	1
	480	0.5
	481	1
	482	1
	483	1
	484	0.5
	485	1
	486	1
	487	1
	488	1
	489	0.5
	490	0.5
	491	1
	492	0.5
	493	1
	494	1
	495	1
	496	1
	497	0.5
	498	1
	499	0.5
	500	0.5
	501	1
	502	0.5
	503	1
	504	0.5
	505	0.5
	506	0.5
	507	1
	508	0.5
	509	0.5
	510	1
	511	0.5
	512	1
	513	1
	514	1
	515	0.5
	516	0.5
	517	1
	518	1
	519	1
	520	1
	521	0.5
	522	0.5
	523	1
	524	0.5
	525	1
	526	0.5
	527	1
	528	0.5
	529	0.5
	530	0.5
	531	0.5
	532	0.5
	533	0.666667
	534	0.666667
	535	0.333333
	536	1
	537	0.666667
	538	1
	539	0.333333
	540	0.333333
	541	0.333333
	542	0.666667
	543	0.666667
	544	0.666667
	545	0.333333
	546	1
	547	0.666667
	548	0.666667
	549	0.666667
	550	0.666667
	551	0.666667
	552	1
	553	0.333333
	554	0.666667
	555	0.333333
	556	0.666667
	557	0.666667
	558	0.5
	559	0.5
	560	0.5
	561	0.5
	562	0.5
	563	0.5
	564	1
	565	1
	566	0.5
	567	0.5
	568	0.5
	569	0.5
	570	0.5
	571	0.5
	572	0.5
	573	0.5
	574	0.5
	575	0.5
	576	0
	577	0
	578	0
	579	0
	580	0
	581	0
	582	0
	583	0
	584	0
	585	0
	586	0
	587	0
	588	0
	589	0
	590	0
	591	0
	592	0
	593	0
	594	0
	595	0
	596	0
	597	0
	598	0
	599	0
	600	0
	601	0
	602	0
	603	0
	604	0
	605	0
	606	0
	607	0
	608	0
	609	0
	610	0
	611	0
	612	0
	613	0
	614	0
	615	0
	616	0
	617	0
	618	0
	619	0
	620	0
	621	0
	622	0
	623	0
	624	0
	625	0
	626	0.5
	627	1
	628	1
	629	0.5
	630	0.666667
	631	1
	632	0.666667
	633	1
	634	1
	635	0.666667
	636	0.666667
	637	0.666667
	638	0.666667
	639	0.666667
	640	1
	641	1
	642	0.666667
	643	0.666667
	644	0.333333
	645	0.666667
	646	0.666667
	647	0.666667
	648	0.666667
	649	0.666667
	650	0.666667
	651	0.333333
	652	0.666667
	653	0.666667
	654	0.333333
	655	0.666667
	656	0.333333
	657	0.666667
	658	0.333333
	659	0.333333
	660	0.666667
	661	0.666667
	662	0.666667
	663	1
	664	1
	665	0.666667
	666	0.333333
	667	1
	668	0.666667
	669	0.666667
	670	0.666667
	671	0.333333
	672	0.666667
	673	0.333333
	674	1
	675	0.666667
	676	0.333333
	677	1
	678	0.333333
	679	0.333333
	680	0.666667
	681	0.666667
	682	0.666667
	683	0.333333
	684	0.666667
	685	1
	686	0.666667
	687	0.666667
	688	0.666667
	689	0.666667
	690	1
	691	0.333333
	692	0.333333
	693	0.666667
	694	0.666667
	695	0.333333
	696	0.666667
	697	0.666667
	698	1
	699	0.333333
	700	0.333333
	701	0.333333
	702	0.333333
	703	0.333333
	704	0.666667
	705	0.666667
	706	0.666667
	707	0.666667
	708	0.666667
	709	0.333333
	710	0.666667
	711	0.666667
	712	0.333333
	713	0.333333
	714	0.333333
	715	0.666667
	716	1
	717	1
	718	1
	719	0.666667
	720	1
	721	0.666667
	722	0.666667
	723	0.333333
	724	0.666667
	725	0.666667
	726	0.666667
	727	0.666667
	728	0.666667
	729	0.333333
	730	0.666667
	731	0.666667
	732	0.333333
	733	0.333333
	734	0.666667
	735	0.666667
	736	0.666667
	737	0.333333
	738	0.333333
	739	0.333333
	740	0.333333
	741	0.333333
	742	0.666667
	743	0.666667
	744	0.666667
	745	0.333333
	746	1
	747	1
	748	1
	749	1
	750	0
	751	0
	752	0
	753	0.5
	754	0.5
	755	0.333333
	756	0.333333
	757	0.333333
	758	0.666667
	759	1
	760	1
	761	0.666667
	762	1
	763	1
	764	0.666667
	765	0.333333
	766	0.333333
	767	0.666667
	768	0.666667
	769	0.666667
	770	0.666667
	771	0.666667
	772	0.333333
	773	1
	774	0.666667
	775	0.666667
	776	0.333333
	777	0.333333
	778	0.333333
	779	0.666667
	780	0.666667
	781	0.666667
	782	0.666667
	783	1
	784	0.666667
	785	0.666667
	786	0.333333
	787	0.333333
	788	0.333333
	789	0.666667
	790	0.666667
	791	0.333333
	792	0.666667
	793	0.333333
	794	0.666667
	795	0.666667
	796	0.333333
	797	0.333333
	798	0.666667
	799	0.666667
	800	0.666667
	801	0.333333
	802	0.333333
	803	0.666667
	804	0.666667
	805	0.666667
	806	0.666667
	807	0.333333
	808	0.666667
	809	0.333333
	810	0.666667
	811	0.333333
	812	0.666667
	813	0.666667
	814	0.333333
	815	0.333333
	816	0.666667
	817	0.666667
	818	0.666667
	819	0.666667
	820	0.333333
	821	0.666667
	822	0.333333
	823	0.666667
	824	0.666667
	825	0.666667
	826	0.666667
	827	0.666667
	828	0.333333
	829	0.666667
	830	0.666667
	831	0.666667
	832	0.666667
	833	0.333333
	834	0.333333
	835	0.333333
	836	0.666667
	837	0.666667
	838	0.666667
	839	0.666667
	840	0.666667
	841	0.666667
	842	0.333333
	843	0.666667
	844	0.333333
	845	0.666667
	846	0.333333
	847	0.666667
	848	0.333333
	849	0.333333
	850	0.333333
	851	0.666667
	852	0.333333
	853	0.333333
	854	0.333333
	855	0.333333
	856	0.333333
	857	0.666667
	858	0.666667
	859	0.666667
	860	0.666667
	861	0.666667
	862	0.666667
	863	0.333333
	864	0.666667
	865	1
	866	0.333333
	867	0.666667
	868	1
	869	1
	870	0.666667
	871	1
	872	0.333333
	873	0.666667
	874	0.666667
	875	0.666667
	876	0.333333
	877	0.666667
	878	1
	879	0.666667
	880	1
	881	1
	882	1
	883	0.25
	884	0.75
	885	0.5
	886	0.25
	887	0.75
	888	0.5
	889	0.75
	890	0.5
	891	0.75
	892	0.75
	893	1
	894	0.75
	895	0.5
	896	0.25
	897	0.75
	898	0.5
	899	0.25
	900	0.25
	901	0.25
	902	0.25
	903	0.25
	904	0.5
	905	0.5
	906	0.5
	907	0.5
	908	0.5
	909	0.5
	910	0.5
	911	0.75
	912	0.75
	913	0.5
	914	0.5
	915	0.75
	916	1
	917	0.5
	918	0.5
	919	0.5
	920	0.5
	921	0.5
	922	0.5
	923	0.5
	924	0.5
	925	0.75
	926	0.75
	927	0.5
	928	0.5
	929	0.75
	930	0.25
	931	0.5
	932	0.5
	933	0.25
	934	0.25
	935	0.75
	936	0.5
	937	0.5
	938	0.5
	939	1
	940	0.5
	941	0.5
	942	0.5
	943	0.5
	944	0.5
	945	0.5
	946	0.5
	947	0.5
	948	1
	949	0.5
	950	0.5
	951	0.5
	952	0.5
	953	0.5
	954	0.5
	955	0.5
	956	0.5
	957	0.5
	958	0.5
	959	1
	960	0.5
	961	0.5
	962	0.5
	963	0.5
	964	0.5
	965	0.5
	966	0.5
	967	0.5
	968	0.5
	969	0.5
	970	0.75
	971	0.5
	972	0.25
	973	0.25
	974	0.75
	975	0.75
	976	0.25
	977	0.25
	978	0.5
	979	0.25
	980	0.25
	981	0.5
	982	0.75
	983	0.5
	984	0.5
	985	0.25
	986	0.5
	987	0.75
	988	0.5
	989	0.5
	990	0.25
	991	0.75
	992	0.75
	993	0.75
	994	0.75
	995	0.25
	996	1
	997	0.25
	998	0.5
	999	0.5
	1000	0.5
	1001	0.25
	1002	0.5
	1003	0.75
	1004	0.5
	1005	0.5
	1006	0.25
	1007	0.5
	1008	0.25
	1009	0.5
	1010	0.5
	1011	0
	1012	0
	1013	0
	1014	0
	1015	0
	1016	0
	1017	0
	1018	0
	1019	0
	1020	0
	1021	0
	1022	0
	1023	0
	1024	0
	1025	0
	1026	0
	1027	0
	1028	0
	1029	0
	1030	0
	1031	0
	1032	0
	1033	0
	1034	0
	1035	0
	1036	0
	1037	0
	1038	0
	1039	0
	1040	0
	1041	0
	1042	0
	1043	0
	1044	0
	1045	0
	1046	0
	1047	0
	1048	0
	1049	0
	1050	0
	1051	0
	1052	0
	1053	0
	1054	0
	1055	0
	1056	0
	1057	0
	1058	0
	1059	0
	1060	0
	1061	0
	1062	0
	1063	0
	1064	0
	1065	0
	1066	0
	1067	0
	1068	0
	1069	0
	1070	0.333333
	1071	0.333333
	1072	0.666667
	1073	0.333333
	1074	0.5
	1075	0.5
	1076	1
	1077	0.5
	1078	0.5
	1079	0.5
	1080	0.5
	1081	0.5
	1082	0.5
	1083	0.5
	1084	0.5
	1085	0.5
	1086	0.5
	1087	1
	1088	0.5
	1089	0.5
	1090	1
	1091	0.5
	1092	0.5
	1093	0.5
	1094	1
	1095	0.5
	1096	0.5
	1097	0.5
	1098	0.5
	1099	1
	1100	0.5
	1101	0.5
	1102	0.5
	1103	0.5
	1104	0.5
	1105	0.5
	1106	0.5
	1107	0.5
	1108	0.5
	1109	0.5
	1110	0.5
	1111	0.5
	1112	0.5
	1113	0.5
	1114	0.5
	1115	0.5
	1116	0.5
	1117	0.5
	1118	0.5
	1119	0.5
	1120	0.5
	1121	0.5
	1122	0.5
	1123	0.5
	1124	1
	1125	0.5
	1126	0.5
	1127	0.5
	1128	0.5
	1129	1
	1130	0.5
	1131	0.5
	1132	0.5
	1133	0.5
	1134	0.5
	1135	0.5
	1136	0.5
	1137	0.5
	1138	0.5
	1139	0.5
	1140	0.5
	1141	0.5
	1142	1
	1143	1
	1144	0.5
	1145	0.5
	1146	1
	1147	1
	1148	1
	1149	0.5
	1150	0.5
	1151	0.5
	1152	1
	1153	1
	1154	0.5
	1155	0.5
	1156	1
	1157	0.5
	1158	0.5
	1159	0.5
	1160	0.5
	1161	0.5
	1162	0.5
	1163	0.5
	1164	0.5
	1165	0.5
	1166	1
	1167	0.5
	1168	0.5
	1169	0.5
	1170	0.5
	1171	1
	1172	0.5
	1173	0.5
	1174	0.5
	1175	0.5
	1176	0.5
	1177	1
	1178	0.5
	1179	0.5
	1180	0.5
	1181	0.5
	1182	1
	1183	0.5
	1184	0.5
	1185	0.5
	1186	1
	1187	0.5
	1188	0.5
	1189	0.5
	1190	0.5
	1191	0.5
	1192	0.5
	1193	0.5
	1194	0.5
	1195	0.5
	1196	0.5
	1197	0.5
	1198	0.5
	1199	1
	1200	1
	1201	0.5
	1202	0.5
	1203	0.5
	1204	0.333333
	1205	0.333333
	1206	0.333333
	1207	0.333333
	1208	0.333333
	1209	0.666667
	1210	0.666667
	1211	0.333333
	1212	0.666667
	1213	0.333333
	1214	0
	1215	0
	1216	0
	1217	0
	1218	0
	1219	0
	1220	0
	1221	0
	1222	0
	1223	0
	1224	0
	1225	0
	1226	0
	1227	0
	1228	0
	1229	0
	1230	0
	1231	0
	1232	0
	1233	0
	1234	0
	1235	0
	1236	0
	1237	0
	1238	0
	1239	0
	1240	0
	1241	0
	1242	0
	1243	0
	1244	0
	1245	0
	1246	0
	1247	0
	1248	0
	1249	0
	1250	0
	1251	0
	1252	0
	1253	0
	1254	0
	1255	0
	1256	0
	1257	0
	1258	0
	1259	0
	1260	0.5
	1261	0.5
	1262	0.5
	1263	0.25
	1264	0.5
	1265	0.5
	1266	0.5
	1267	0.25
	1268	0.25
	1269	0.5
	1270	0.25
	1271	0.5
	1272	0.5
	1273	0.5
	1274	0.75
	1275	0.5
	1276	0.5
	1277	0.5
	1278	0.5
	1279	0.25
	1280	0.25
	1281	0.25
	1282	0.75
	1283	0.5
	1284	0.75
	1285	0.5
	1286	0.75
	1287	0.5
	1288	0.5
	1289	0.25
	1290	0.25
	1291	0.5
	1292	0.75
	1293	0.75
	1294	0.5
	1295	1
	1296	0.25
	1297	0.4
	1298	0.4
	1299	0.6
	1300	0.6
	1301	0.6
	1302	0.4
	1303	0.4
	1304	0.4
	1305	0.4
	1306	1
	1307	0.4
	1308	0.4
	1309	0.4
	1310	0.8
	1311	0.4
	1312	0.4
	1313	0.6
	1314	0.6
	1315	0.6
	1316	0.2
	1317	1
	1318	0.4
	1319	0.4
	1320	0.4
	1321	0.4
	1322	0.4
	1323	0.4
	1324	0.4
	1325	0.6
	1326	0.4
	1327	0.8
	1328	0.8
	1329	0.8
	1330	1
	1331	0.4
	1332	0.4
	1333	0.6
	1334	0.4
	1335	0.6
	1336	0.6
	1337	0.4
	1338	0.4
	1339	0.4
	1340	0.8
	1341	0.4
	1342	0.4
	1343	0.6
	1344	0.4
	1345	0.6
	1346	0.4
	1347	0.4
	1348	0.4
	1349	0.6
	1350	0.8
	1351	0.4
	1352	0.6
	1353	0.6
	1354	0.4
	1355	0.4
	1356	0.4
	1357	0.5
	1358	0.5
	1359	1
	1360	0.5
	1361	1
	1362	0.5
	1363	1
	1364	0.5
	1365	0.5
	1366	1
	1367	1
	1368	0.5
	1369	0.5
	1370	1
	1371	1
	1372	0.5
	1373	1
	1374	0.5
	1375	0.5
	1376	1
	1377	0.5
	1378	0.5
	1379	1
	1380	1
	1381	0.5
	1382	0.5
	1383	1
	1384	0.5
	1385	0.5
	1386	1
	1387	1
	1388	1
	1389	0.5
	1390	0.333333
	1391	0.666667
	1392	0.333333
	1393	0.666667
	1394	1
	1395	0.333333
	1396	0.666667
	1397	0.333333
	1398	0.666667
	1399	0.666667
	1400	0.333333
	1401	0.333333
	1402	1
	1403	0.666667
	1404	0.333333
	1405	0.666667
	1406	0.666667
	1407	0.666667
	1408	0.333333
	1409	0.333333
	1410	0.666667
	1411	0.666667
	1412	0.333333
	1413	0.6
	1414	0.4
	1415	0.4
	1416	0.8
	1417	0.4
	1418	0.4
	1419	0.6
	1420	0.4
	1421	0.4
	1422	0.4
	1423	0.6
	1424	0.4
	1425	0.4
	1426	0.4
	1427	1
	1428	0.4
	1429	1
	1430	0.4
	1431	0.8
	1432	0.4
	1433	0.4
	1434	0.6
	1435	0.4
	1436	0.4
	1437	0.6
	1438	0.6
	1439	0.4
	1440	0.4
	1441	0.8
	1442	0.6
	1443	0.4
	1444	0.4
	1445	0.6
	1446	0.4
	1447	0.4
	1448	0.6
	1449	0.4
	1450	0.6
	1451	0.6
	1452	0.4
	1453	0.4
	1454	0.6
	1455	0.8
	1456	0.4
	1457	0.4
	1458	0.4
	1459	0.4
	1460	0.8
	1461	0.4
	1462	0.8
	1463	0.6
	1464	0.4
	1465	0.6
	1466	0.4
	1467	0.6
	1468	0.4
	1469	0.4
	1470	0.4
	1471	0.4
	1472	0.6
	1473	0.8
	1474	0.4
	1475	0.8
	1476	0.6
	1477	0.6
	1478	0
	1479	0
	1480	0
	1481	0.6
	1482	0.8
	1483	0.4
	1484	0.8
	1485	0.8
	1486	0.6
	1487	0.4
	1488	0.4
	1489	0.2
	1490	0.4
	1491	0.8
	1492	0.4
	1493	0.4
	1494	0.4
	1495	0.4
	1496	0.4
	1497	0.6
	1498	0.4
	1499	0.4
	1500	1
	1501	0.6
	1502	0.4
	1503	0.4
	1504	0.666667
	1505	0.666667
	1506	0.666667
	1507	1
	1508	0.666667
	1509	0.666667
	1510	0.333333
	1511	0.333333
	1512	0.333333
	1513	0.333333
	1514	0.666667
	1515	0.666667
	1516	0.666667
	1517	1
	1518	1
	1519	0.666667
	1520	1
	1521	0.666667
	1522	1
	1523	0.666667
	1524	0.666667
	1525	0.333333
	1526	1
	1527	0.666667
	1528	0.333333
	1529	0.666667
	1530	0.666667
	1531	0.666667
	1532	0.666667
	1533	0.333333
	1534	0.333333
	1535	0.333333
	1536	1
	1537	0.333333
	1538	0.666667
	1539	0.666667
	1540	1
	1541	0.666667
	1542	0.666667
	1543	0.333333
	1544	0.333333
	1545	1
	1546	0.666667
	1547	0.333333
	1548	0.333333
	1549	0.666667
	1550	0.6
	1551	0.6
	1552	0.4
	1553	0.4
	1554	0.4
	1555	0.4
	1556	0.4
	1557	0.4
	1558	0.4
	1559	0.8
	1560	0.4
	1561	0.4
	1562	0.8
	1563	0.4
	1564	0.4
	1565	0.6
	1566	0.4
	1567	0.5
	1568	0.5
	1569	0.75
	1570	0.5
	1571	0
	1572	0
	1573	0
	1574	0
	1575	0
	1576	0
	1577	0
	1578	0
	1579	0
	1580	0
	1581	0
	1582	0
	1583	0
	1584	0
	1585	0
	1586	0
	1587	0
	1588	0
	1589	0
	1590	0
	1591	0
	1592	0
	1593	0
	1594	0
	1595	0
	1596	0
	1597	0
	1598	0
	1599	0
	1600	0
	1601	0
	1602	0
	1603	0
	1604	0
	1605	0
	1606	0
	1607	0
	1608	0
	1609	0
	1610	0
	1611	0.4
	1612	0.4
	1613	0.4
	1614	0.4
	1615	0.4
	1616	0.6
	1617	0.4
	1618	0.4
	1619	0.4
	1620	0.4
	1621	0.6
	1622	0.6
	1623	1
	1624	0.2
	1625	0.8
	1626	0.4
	1627	0.6
	1628	0.4
	1629	0.4
	1630	0.6
	1631	0.4
	1632	0.4
	1633	0.6
	1634	1
	1635	0.6
	1636	0.4
	1637	0.8
	1638	0.8
	1639	0.8
	1640	0.4
	1641	0.4
	1642	0.4
	1643	0.4
	1644	0.4
	1645	0.4
	1646	0.333333
	1647	1
	1648	0.333333
	1649	0.333333
	1650	0.333333
	1651	0.666667
	1652	0.666667
	1653	0.666667
	1654	0.666667
	1655	1
	1656	1
	1657	1
	1658	0.5
	1659	0.5
	1660	0.5
	1661	0.5
	1662	0.5
	1663	0.5
	1664	1
	1665	0.5
	1666	0.5
	1667	0.5
	1668	0.5
	1669	1
	1670	0.5
	1671	1
	1672	0.5
	1673	0.5
	1674	0.5
	1675	1
	1676	1
	1677	1
	1678	1
	1679	0.5
	1680	0.5
	1681	0.5
	1682	1
	1683	0.5
	1684	0.5
	1685	0.5
	1686	1
	1687	0.5
	1688	0.5
	1689	1
	1690	1
	1691	1
	1692	0.5
	1693	1
	1694	1
	1695	1
	1696	1
	1697	1
	1698	0.5
	1699	0.5
	1700	1
	1701	0.5
	1702	0.5
	1703	0.5
	1704	0.5
	1705	0.5
	1706	1
	1707	0.5
	1708	0.5
	1709	0.5
	1710	1
	1711	0.4
	1712	0.8
	1713	0.4
	1714	0.4
	1715	0.6
	1716	0.4
	1717	0.4
	1718	0.8
	1719	0.4
	1720	0.4
	1721	0.4
	1722	0.6
	1723	0.8
	1724	0.4
	1725	0.8
	1726	0.4
	1727	0.6
	1728	0.6
	1729	0.6
	1730	0.8
	1731	0.4
	1732	0.4
	1733	0.8
	1734	0.8
	1735	0.6
	1736	0.4
	1737	1
	1738	0.8
	1739	0.8
	1740	0.4
	1741	1
	1742	0.4
	1743	0.666667
	1744	0.666667
	1745	0.666667
	1746	0.666667
	1747	0.666667
	1748	0.333333
	1749	0.333333
	1750	1
	1751	1
	1752	0.666667
	1753	0.666667
	1754	0.666667
	1755	0.666667
	1756	0.666667
	1757	0.5
	1758	0.5
	1759	1
	1760	0.5
	1761	1
	1762	1
	1763	0.5
	1764	0.5
	1765	1
	1766	0.5
	1767	1
	1768	0.5
	1769	0.5
	1770	0.5
	1771	0.5
	1772	0.5
	1773	0.5
	1774	0.5
	1775	0.5
	1776	0.5
	1777	1
	1778	1
	1779	1
	1780	0.5
	1781	1
	1782	1
	1783	1
	1784	0.5
	1785	0.5
	1786	1
	1787	0.5
	1788	1
	1789	0.5
	1790	0.5
	1791	0.5
	1792	0.5
	1793	1
	1794	0.5
	1795	1
	1796	1
	1797	1
	1798	0.5
	1799	1
	1800	0.5
	1801	1
	1802	0.5
	1803	1
	1804	1
	1805	1
	1806	1
	1807	1
	1808	1
	1809	0.5
	1810	1
	1811	0.5
	1812	0.5
	1813	0.5
	1814	0.5
	1815	0.5
	1816	0.5
	1817	0.5
	1818	0.5
	1819	0.5
	1820	1
	1821	0.5
	1822	1
	1823	0.5
	1824	0.5
	1825	0.5
	1826	0.5
	1827	1
	1828	0.5
	1829	1
	1830	1
	1831	1
	1832	0.5
	1833	0.5
	1834	1
	1835	1
	1836	0.5
	1837	1
	1838	0.5
	1839	0.5
	1840	0.5
	1841	0.5
	1842	0.5
	1843	1
	1844	1
	1845	0.5
	1846	0.5
	1847	1
	1848	1
	1849	1
	1850	0.5
	1851	0.5
	1852	0.5
	1853	0.5
	1854	1
	1855	0.5
	1856	0.5
	1857	0.5
	1858	0.5
	1859	0.5
	1860	1
	1861	0.5
	1862	1
	1863	0.5
	1864	0.5
	1865	1
	1866	1
	1867	0.5
	1868	0.5
	1869	1
	1870	0.5
	1871	0.5
	1872	0.5
	1873	1
	1874	1
	1875	0.5
	1876	0.5
	1877	0.5
	1878	1
	1879	0.5
	1880	0.5
	1881	0.5
	1882	0.5
	1883	0.5
	1884	0.5
	1885	0.5
	1886	0.5
	1887	0.5
	1888	0.5
	1889	1
	1890	0.5
	1891	0.5
	1892	0.5
	1893	1
	1894	0.5
	1895	1
	1896	1
	1897	0.5
	1898	1
	1899	0.5
	1900	0.5
	1901	0.5
	1902	0.5
	1903	0.5
	1904	0.5
	1905	0.5
	1906	0.5
	1907	0.5
	1908	1
	1909	0.5
	1910	1
	1911	1
	1912	1
	1913	1
	1914	0.5
	1915	0.5
	1916	1
	1917	0.5
	1918	0.5
	1919	0.5
	1920	0.5
	1921	0.5
	1922	0.5
	1923	0.5
	1924	0.5
	1925	0.5
	1926	0.5
	1927	0.5
	1928	0.5
	1929	0.5
	1930	0.5
	1931	0.5
	1932	0.5
	1933	0.5
	1934	0.5
	1935	0.5
	1936	0.5
	1937	0.5
	1938	0.5
	1939	0.5
	1940	0.5
	1941	0.5
	1942	0.5
	1943	0.5
	1944	0.5
	1945	0.5
	1946	0.5
	1947	0.5
	1948	0.5
	1949	0.5
	1950	0.5
	1951	0.5
	1952	0.5
	1953	0.5
	1954	0.5
	1955	0.5
	1956	1
	1957	0.5
	1958	0.5
	1959	0.5
	1960	0.5
	1961	0.5
	1962	1
	1963	0.5
	1964	0.5
	1965	0.5
	1966	0.5
	1967	0.5
	1968	0.5
	1969	0.5
	1970	0.5
	1971	0.5
	1972	0.5
	1973	0.5
	1974	0.5
	1975	0.5
	1976	0.5
	1977	0.5
	1978	0.5
	1979	0.5
	1980	0.5
	1981	0.5
	1982	0.5
	1983	0.5
	1984	0.5
	1985	0.5
	1986	0.5
	1987	0.5
	1988	0.5
	1989	0.5
	1990	0.5
	1991	0.5
	1992	0.5
	1993	0.5
	1994	0.5
	1995	0.5
	1996	0.5
	1997	0.5
	1998	0.5
[truncated: 1,676 more rows]

## Sheet: Figure 2A
	Amplification curves (left panel)
	Cycle\Fluorescence		Females
	1	0.000536955	-0.0050739		-0.00937233	-0.00843387		0.00443871	-0.0103938		-0.00677625	-0.000409461		0.0143298	-0.00376567		-0.00470174	-0.00660122		0.000320375	-0.00239622		-0.0179992	-0.010261		-0.00484372	-0.00627793		-0.00171147	-0.0113294		0.000534261	0.00136574		-0.00370217	-0.00857422		-0.00498407	-0.00624415
	2	0.00787547	-0.00121297		-0.00495297	-0.000791858		0.0149792	-0.00219128		-0.00871464	-0.00194899		0.0227426	0.00222511		-0.000401134	-0.00198422		0.00679812	1.06908e-05		-0.00128631	-0.0037306		-0.000474007	-0.0045429		-0.0045877	-0.00397836		-0.00168552	-6.58474e-05		0.00334302	-0.00525194		-0.00252105	-0.00160227
	3	0.0135879	-0.000624803		-0.00264737	0.000300196		0.0213817	-0.00133827		-0.00504863	0.00296292		0.033906	0.00270996		-0.00121823	0.000520783		0.00861836	-0.000878077		0.00318949	-0.0038561		0.00258755	-0.00392004		-0.00516972	-0.00120888		-0.000350139	-0.000591757		0.00960242	-0.00234881		0.000194588	0.000634482
	4	0.0403541	0.000836218		0.000805243	0.00277641		0.022505	-0.00110556		-0.00368184	0.00125015		0.0665433	0.00687694		0.00156472	0.00140763		0.0111928	-0.00159223		0.00102338	-0.00182474		0.00770248	-0.000573159		-0.0101587	-0.00612261		0.000958254	6.33473e-07		0.00819697	0.000184568		-0.00125484	-0.000175018
	5	0.0327432	-0.000989711		-0.000136037	0.00405394		0.0247377	-0.00030666		-0.00572775	0.00189632		0.0573048	0.00732232		0.000560373	0.000596426		0.0102628	0.000186339		0.00130596	-0.00272026		0.0113206	-0.00157715		-0.00568548	0.00274859		-0.000370329	-0.00161772		0.0115638	0.000936407		0.000725055	0.000826518
	6	0.0388492	0.00120352		0.00237101	0.00735784		0.0273589	0.00113418		-0.00551006	0.00357205		0.0616181	0.00815451		0.00209318	0.00164634		0.0104104	0.00105265		0.00109283	-0.00275082		0.0143503	0.00223463		0.0108828	0.0018266		0.000634892	-0.000556398		0.0145299	-0.00102831		0.0026004	0.000769767
	7	0.041951	0.000623343		0.00207887	0.0103572		0.0260164	0.00165032		0.00940319	0.00575271		0.0601817	0.00854932		0.000393904	0.00211858		0.0103274	0.0020049		0.0017866	-0.00198254		0.0191852	0.00304046		0.00408667	0.00312164		0.00220356	0.000954883		0.0163248	0.00131367		-0.00147768	0.000359818
	8	0.0450328	0.00152708		0.00224045	0.010771		0.0244856	0.000630948		0.00487212	0.0067078		0.0630822	0.0105385		0.000645053	0.000174463		0.00922163	0.00109826		0.00333261	0.0129657		0.0193361	0.00224463		0.00109429	-0.00129927		0.000650851	-0.000837015		0.0169719	0.00106052		0.000789239	0.000998363
	9	0.0437034	-5.714e-05		0.00493927	0.00838545		0.0239135	0.00296536		0.00421969	0.00879373		0.0618906	0.010844		0.00168505	0.00137028		0.00902014	0.00135136		0.000812519	0.00213584		0.0186445	0.00405404		0.00542077	0.00347988		0.00142568	0.000335787		0.0178585	0.00188645		0.0019795	0.00198358
	10	0.0449799	0.00259349		0.00327384	0.0105345		0.025582	0.00198251		0.00561144	0.00937922		0.0626493	0.0101661		0.000429839	0.000938039		0.00986584	-0.000169186		0.00127686	0.0025453		0.0189659	0.00254076		0.00523177	0.00562996		0.00062777	-0.00058894		0.0187626	0.00212585		-0.00105764	0.00211485
	11	0.0479551	0.00227216		0.00357336	0.0112464		0.0238442	0.00246754		0.00484097	0.0113215		0.0631209	0.0113759		0.00115418	0.000691311		0.0101587	0.000518388		0.000612509	0.00300649		0.0182026	0.00303345		0.00568205	0.00549029		0.00105364	0.000387902		0.0210251	0.00391766		0.00899264	0.00264959
	12	0.0448932	0.0012139		0.0021239	0.0095257		0.0247704	0.00225516		0.00413825	0.0141831		0.063443	0.00894588		0.00128941	0.00174057		0.0117149	0.00207766		0.00160561	0.00228251		0.0163653	0.00299466		0.00137599	0.000245312		0.000645658	0.0016038		0.0217238	0.00368783		-0.000175213	0.00186947
	13	0.0489811	0.0012962		0.00379851	0.00834585		0.0246589	0.00266578		0.0024942	0.0130836		0.0647685	0.010645		0.00138659	0.00114261		0.011022	0.00114077		0.00071628	0.00337491		0.0204652	0.0027867		0.00563944	0.00569839		-0.00095525	-0.000238664		0.0213107	0.00432031		0.00108973	0.0012826
	14	0.045584	0.00100264		0.000604325	0.00969252		0.0237703	0.00164979		0.00291503	0.0135382		0.0631309	0.011388		-0.000781114	0.00049778		0.00867007	-0.000601135		0.00232648	0.00180168		0.0182838	0.000392811		0.000184484	-0.00122906		0.00148004	0.00158179		0.0221594	-0.000309517		-0.000687635	-0.00112837
	15	0.0482345	4.07056e-05		0.0017508	0.0109658		0.0235416	0.00154429		0.00261293	0.0165183		0.0642766	0.0117108		0.00124331	-0.00085215		0.00867417	-0.00124585		0.00262241	0.00241151		0.0184211	0.00328079		0.00458255	0.00616098		0.0010952	0.000290423		0.0200625	-0.000474174		-0.00105327	0.0014864
	16	0.0492954	0.00179603		0.000216041	0.00683282		0.0295058	0.00229854		0.00364843	0.0189118		0.0634988	0.011758		0.00108784	-0.00134117		0.00878717	0.000171799		0.00159834	0.00182439		0.016961	0.00158335		0.000301251	-0.00130036		0.000731079	-0.000683151		0.0213458	0.00218131		0.00308514	-0.000325224
	17	0.0486124	0.000331179		0.00652533	0.00916781		0.0259086	0.000813104		0.00323794	0.0170668		0.0634893	0.0120159		-0.00161309	-0.00023778		0.0102779	0.000656573		0.0021739	-8.79083e-06		0.0167825	0.00218942		-0.0013779	0.000262643		-0.000910799	0.000786753		0.0206242	-0.000303393		0.0031494	0.000424364
	18	0.0478684	-1.85173e-05		-0.000730023	0.0114071		0.0281159	-0.00171067		0.000258994	0.0188225		0.0629228	0.0106948		0.00157528	0.00125579		0.00792415	0.000141782		0.00283971	0.00184709		0.0148231	-2.57066e-05		0.000143397	0.00100494		-0.000348528	0.00207851		0.0199139	-0.000669733		0.00114281	0.00208609
	19	0.0475254	-0.000448584		-0.00161745	0.0100292		0.0253136	0.0022384		0.00352775	0.0188051		0.0634641	0.0135628		-0.00163332	-0.000842809		0.00914858	0.00027389		0.00159385	0.00215047		0.0142934	0.000352412		-0.000697939	0.000668009		-0.00149106	-0.000605267		0.0219564	0.000469695		-0.00104233	-0.000524251
	20	0.0465953	0.000440386		-0.000652451	0.00759707		0.0240124	-0.00108018		0.00246957	0.017793		0.0651779	0.0108987		0.000770362	0.000747154		0.00702068	-0.00147489		0.00100957	0.00213563		0.0134703	0.00177191		0.00176833	0.00425011		-0.000542235	0.000578454		0.0205413	0.00147055		-0.00154169	-0.00205215
	21	0.0490846	0.00127677		-0.00171705	0.00765562		0.0263413	0.000543967		0.000575842	0.0212283		0.0649443	0.0105887		-3.30589e-05	0.000884005		0.00727619	0.000251435		0.000528887	-0.000473465		0.0139159	-0.000674748		-0.00169451	-0.000361337		0.00033815	0.000552504		0.0198629	0.00231774		-0.00125784	-0.001969
	22	0.0479741	-0.000390165		-0.00367432	0.00905306		0.023882	0.000295736		0.00119824	0.0205722		0.0633103	0.0106419		-0.00189818	-0.00029361		0.00756592	-0.000209047		-0.000461492	0.000862514		0.0148757	0.000222902		-0.00120461	-0.00133854		-0.00119721	0.00151498		0.020175	0.00163859		-0.00357713	-0.0022782
	23	0.0484832	-0.000332026		-0.0040001	0.00880749		0.0260547	0.00198077		0.000804527	0.0180888		0.0638991	0.0119836		-0.00183488	-0.00123025		0.00697821	-0.000571909		1.49258e-05	0.00140686		0.0136553	-0.000741978		-0.00266226	0.000346322		-0.000721692	-0.00121247		0.0228484	0.00172569		0.000110065	0.000582528
	24	0.0484595	-0.000244227		-0.00425982	0.00786153		0.0251978	0.000306602		0.00109165	0.0186046		0.0624804	0.0106464		-0.00126927	5.66771e-05		0.00782117	-0.000964331		0.000725218	0.00231526		0.0126542	-0.000680893		0.00189428	0.00327738		-0.00190134	0.000325815		0.0224073	0.00320675		-0.000962145	-0.00254591
	25	0.0454394	-0.000380113		-0.0025846	0.00945273		0.0240448	-0.000286613		2.61444e-05	0.0191946		0.0631307	0.0123548		-0.000759528	0.00135681		0.00719675	-0.00114845		-0.000375107	0.000380596		0.0199961	-0.00230137		-0.00387084	-0.00153941		-0.00195118	-0.00129943		0.0204751	0.00085787		-0.000786112	0.00117735
	26	0.0463902	-0.00116708		-0.00515795	0.00736703		0.0224175	0.00130033		0.00109415	0.0180983		0.0638043	0.0113938		-0.00132398	-0.000413668		0.00636323	-8.20853e-05		-0.000842447	0.000422721		0.0217248	-0.00260091		-0.00387385	-0.000729782		-0.00196438	0.000275065		0.0208901	-0.00279715		-0.000381636	0.00125874
	27	0.0451495	-0.00131622		-0.00426934	0.00878666		0.0234299	0.00118942		0.000131283	0.0183332		0.0623691	0.00977605		0.00100362	0.000473183		0.0197673	-0.000206374		-0.00153667	-0.00131486		0.014512	-0.00268914		-0.00394388	-0.00262396		-0.00253377	0.000141078		0.021779	-0.000129316		-0.000816781	0.00235385
	28	0.0458791	-0.00117023		-0.00483878	0.00715174		0.0231065	-0.000994779		-0.000128645	0.0183685		0.0633607	0.00970053		-0.000869236	-0.000341289		0.00903985	0.000426328		0.000249569	0.000565903		0.0157819	-0.00337705		-0.00379225	-0.00313863		-0.00160504	0.000415104		0.0206002	0.000954546		0.000188581	0.00354425
	29	0.0439866	-0.00252031		0.011684	0.0067891		0.0227467	-0.00257356		-0.000974577	0.0169939		0.0630164	0.0102663		-0.00280035	-0.00120384		0.0111853	0.00132212		-0.00167504	-0.00152919		0.0138838	-0.00230628		-0.00213393	-0.00299081		-0.00204932	-0.00158827		0.0203193	6.82189e-05		0.000174539	0.00357985
	30	0.0468474	-0.0032233		0.00573887	0.00832312		0.0228957	-0.000818862		-0.00259102	0.0164676		0.0619945	0.00943676		-0.000653466	-0.00111579		0.0098558	-0.000364028		-0.000866872	-0.000785133		0.0158562	-0.00247152		-0.000174121	0.000335472		0.00448125	-0.0011269		0.0206557	-0.00147667		0.00110528	0.00619062
	31	0.0458279	-0.000738356		0.00631983	0.00660275		0.0229975	-0.00288604		-0.00132942	0.0181414		0.0615697	0.0105808		-0.00333656	-0.000504898		0.00888413	0.000200682		-0.00131133	-0.00109201		0.0139284	-0.000906543		-0.000234945	-0.0011028		0.000669261	-0.00108962		0.0196038	-0.00163584		0.00065578	0.00515589
	32	0.045404	0.000333655		0.00308149	0.00804862		0.0216624	-0.000446102		-0.00230659	0.0170432		0.0626984	0.012986		0.00786753	0.00077663		0.0100731	-0.00150751		-0.00143358	9.07519e-05		0.0120643	0.00145594		0.00132274	-0.00251647		-0.000250498	-0.000152401		0.0199134	-0.00188007		0.00307934	0.00548679
	33	0.0491621	0.00402174		0.00327973	0.0058223		0.0218432	-0.000697039		-0.00304143	0.0171171		0.0635288	0.01005		0.003702	-0.000823177		0.0104239	0.00173988		-0.00108173	-0.00302515		0.014218	0.00438083		-9.90782e-05	0.000485962		-0.00179432	-0.00101154		0.0188865	-0.000495053		0.00320917	0.00631227
	34	0.046895	0.00610418		0.00559101	0.00569044		0.0209992	-0.000564435		-0.00189028	0.0167101		0.0626808	0.009741		0.0013941	-0.000735237		0.0111156	-4.58329e-05		-0.00101141	-0.00279248		0.0129457	0.0105867		-0.00080067	-0.00136406		-0.00106617	-0.000833852		0.0193412	-0.00259148		0.00194472	0.00660043
	35	0.0475888	0.0166661		0.0034272	0.00750501		0.0227611	0.000441451		-0.00164347	0.0185168		0.0621847	0.00936692		-3.45497e-05	0.00284462		0.00877206	0.00166615		-0.00154167	-0.00268552		0.0153832	0.0254868		0.000545742	0.000230127		-0.000674548	-0.00301946		0.0201446	-0.00487039		0.00273229	0.00387107
	36	0.0476561	0.0384165		0.00609514	0.00856738		0.0185527	-0.00441332		-0.000296765	0.0190211		0.0628416	0.0121015		-0.00182048	0.00283897		0.00873261	0.00205445		-0.00311482	-0.00138749		0.0136942	0.0578138		0.000786007	-0.00132344		0.000326913	6.53793e-05		0.0202157	-0.00332279		0.00436217	0.00663235
	37	0.0496192	0.080802		0.00582715	0.00714103		0.0171084	-0.00542592		-0.00166504	0.0184858		0.0629805	0.0121561		-0.00225795	0.00391555		0.00700572	0.000806597		-0.00174611	-0.000121505		0.0157939	0.120568		0.00184007	0.00154873		0.000481896	-0.00188252		0.0200257	-0.00219569		0.00723593	0.00543325
	38	0.0496891	0.155651		0.00540914	0.0103106		0.023708	0.00123841		-0.000749714	0.0188058		0.0636148	0.00919594		-4.87281e-05	0.00420039		0.00744163	0.00133236		-0.000602356	-0.00201681		0.0151805	0.235995		0.0034417	0.00504814		0.00106318	-0.000765025		0.0207526	-0.00532383		0.00448164	0.00432797
	39	0.0490231	0.287685		0.00672015	0.00882173		0.0185275	-0.00325305		0.000974449	0.0206867		0.0640107	0.0095363		0.00204077	0.00516447		0.00796055	0.00302608		-0.000464605	-0.000110473		0.0202563	0.431001		0.00629409	0.00507143		0.0049746	-0.00232249		0.0196608	-0.00601664		0.00716448	0.00732208
	40	0.0505788	0.487081		0.0054915	0.00963112		0.0243574	0.00332679		0.000836005	0.0222214		0.0627854	0.00965462		0.00563842	0.00468171		0.00777505	0.00189208		0.00264236	-0.00350136		0.02716	0.722761		0.0126624	0.00974166		0.00865456	0.00134846		0.0216009	-0.00146907		0.00614485	0.00374414
	Cycle\Fluorescence		Males
	1	-0.00497074	-0.00352191		-0.0142726	-0.00346919		-0.0104038	-0.00502307		-0.000996477	0.00209621		-0.00291563	-0.00225997		-0.00537426	-0.00280403		-0.00605115	-0.00395823		-0.00681206	-0.00437017		-0.0117507	-0.00594843		-0.00344197	-0.00718374		-0.0056589	-0.00303967		-0.00713596	-0.00533011		2.0202e-05	-0.0033085
	2	-0.00323696	0.000915715		0.0112835	-0.000639433		0.00433871	-0.000792214		-0.00194589	-0.000506457		0.000761698	0.00230203		-0.000642893	0.00137225		-0.00320192	0.00082738		-0.00189705	0.00141134		0.000973147	-0.00248711		-0.00135179	-0.000387813		-0.00264431	0.000659545		-0.00380621	-0.000991334		0.000499479	0.00200844
	3	-0.00120894	0.0001274		0.000751141	0.000114885		-0.00220112	-0.00028157		0.000507041	0.00253863		-0.000347189	0.00348664		-0.00154032	0.00320515		-0.00323807	0.00156957		0.000474115	0.00105963		0.00108627	0.000723338		0.00119152	0.000138322		-0.00192384	0.00134031		-0.00313339	0.00178597		0.00175169	-0.000261028
	4	-0.00136515	0.00204113		0.000528657	0.00213104		-0.00218533	0.000405754		0.00174285	0.00280102		0.00098291	0.00181975		-0.000431732	0.00211875		-0.00362774	0.00130429		0.00379079	0.00107271		0.00198786	0.000690391		-0.00376737	-0.000950165		-0.00239878	0.0010765		-0.00148076	0.000881886		0.0036628	0.00505107
	5	-0.00312911	-0.000630954		0.000417189	0.00252437		-0.00182034	0.00336534		0.00123344	0.000774379		0.000802792	0.0010588		-0.00116159	0.00144827		-0.00363277	0.00314116		0.0032423	0.00169079		0.000961805	0.00480858		0.00234001	0.00237294		-0.00284641	0.00195583		-0.00348556	0.00018246		0.00209764	0.00158181
	6	-0.00402291	0.0014324		0.00185673	0.00131956		0.012442	0.00297927		0.00235774	0.00114081		-0.000236843	0.00126237		-0.00224321	-0.000593367		0.0125047	0.00159446		0.00291629	0.0017604		0.00149661	0.00253966		0.00330532	0.00336951		0.00985028	0.00244747		0.00811658	0.00248169		0.00211362	0.000723531
	7	0.013801	0.00137732		0.000600277	0.00161799		0.00405414	0.00293043		0.00217224	-0.000241245		-9.49601e-05	0.00148805		0.00692691	-0.000821422		0.006501	0.00165662		0.000264624	0.000943992		0.0041532	0.00283553		0.00406901	0.0048867		0.00472283	0.000972291		0.00630831	0.00228527		0.00166906	-3.23645e-05
	8	0.00375496	0.0020606		0.0021197	0.00190878		0.00315959	0.0021265		0.000505361	0.000226257		0.00155269	-0.0015929		0.00436804	-0.00182191		0.00428831	5.20783e-05		0.00260188	0.00188664		0.00295719	0.00247657		-0.00148305	-0.0011047		0.00328909	0.00148724		0.00428016	0.00186634		0.000296821	0.000423708
	9	0.00293274	0.00184923		0.00175095	0.00140194		0.00246721	0.000350219		-0.00160806	-0.000351762		0.000317907	-0.000849453		0.0037393	-0.00297965		0.00266341	-0.000533589		0.00135273	0.000997635		0.00327796	0.00142392		0.00284161	0.00442426		0.00289895	0.00047193		0.00465753	0.000515657		-0.000188322	7.92269e-05
	10	0.00235012	2.49929e-05		0.00220495	0.00104119		2.6921e-05	0.000824339		0.00154797	-0.00198962		0.0100551	-0.000391906		0.00264765	-0.00232944		0.00210552	9.15977e-05		0.00222975	0.0015753		0.00320072	0.00119155		0.00331209	0.00344671		0.0013766	0.0008855		0.00292791	0.00109675		-0.00115525	-0.00064353
	11	0.00427387	0.00110551		0.00126222	0.000269329		-0.000128478	0.000475644		0.000614541	-0.00432632		0.000222443	-0.00140432		0.00186713	-0.00424574		0.00218271	-0.000441373		0.00134054	-0.000693086		0.00178737	0.00123529		0.0028867	0.00182329		0.00122954	-0.000470646		0.00384633	-0.000322892		-7.55112e-05	-0.000881822
	12	0.00231811	-0.00196973		0.000134391	-0.000261996		0.000121905	3.13771e-05		0.000958137	-0.00221022		-0.000759984	-0.00380927		0.00220538	0.00911681		0.00226647	-0.00061521		0.000933154	-0.000816263		0.00287055	0.000536893		-0.00150215	-0.00104585		0.00139682	-0.00208425		0.0028244	0.00147146		-0.00134147	0.000799758
	13	0.00156958	-0.000353636		-0.000512909	-0.00146089		0.000813234	-0.000399816		-0.0012015	-0.0040213		-0.00240019	-0.00494393		0.000758396	0.0035904		0.00184543	-0.000881202		-0.00120494	-0.000962386		0.000804975	-0.00108998		0.00183031	0.00171911		0.00186704	-0.00149647		0.00280739	0.00136053		-0.00530329	-0.00230569
	14	0.000308384	-0.00289261		-0.00124967	-0.0017638		-0.00188154	-0.000260433		-0.000117896	-0.00362584		-0.000738696	-0.00480646		0.000143632	0.000157913		-0.000108631	-0.00201349		-0.00175208	-0.00195748		-0.00124386	-0.00189815		-0.00232747	-0.0038623		0.000549824	-0.00186137		4.68077e-05	0.000596462		-0.00552727	-0.000271774
	15	-0.000501977	0.00104867		-0.000390964	-0.00260119		-0.00135167	-0.000986464		-0.00234629	-0.000385164		-0.00450442	0.00197832		-0.000773378	-3.63919e-05		-0.00156661	-0.00221744		-0.00290844	-0.0013999		-0.00106504	-0.00137885		0.00236978	-0.000573112		-0.000924247	-0.00229609		-0.000870701	0.000456567		-0.00336604	-0.00285334
	16	-0.00126566	-0.00144241		-0.00155869	-0.0013258		-0.00134735	-0.0021768		-0.00199617	0.00353739		-0.00306939	-0.000538086		-0.00243938	-0.00100097		-0.00131401	-0.000819753		-6.03417e-05	-0.00103557		-0.00266176	-0.00279592		-0.00395762	0.000301904		-0.00316365	-0.00251939		-0.00371063	-0.00240105		-0.00365897	-0.00174
	17	-0.00188027	-0.00325235		-0.00208289	-0.00193142		-0.00246892	-0.00152027		-0.00318361	0.000306915		-0.00265467	0.00582023		-0.00168554	-0.00335715		-0.00336948	-0.00137241		-0.0022337	-0.00277982		-0.00404394	-0.00263942		-0.00438374	-0.00236324		-0.00165712	-0.00210326		-0.00171178	-0.00214671		-0.00484829	-0.00248447
	18	-0.000767275	-0.000980473		-0.00137129	-0.000381628		-0.00394616	-0.00302786		-0.0013215	6.26986e-05		-0.00185512	0.00068311		-0.00139949	-0.000539275		-0.00250182	-0.000814383		-0.00314525	-0.00120171		-0.00368372	-0.00134153		-0.00463416	-0.0047061		-0.00262853	-0.00246376		-0.00211455	-0.00161879		-0.00272524	-0.000145371
	19	-0.00272773	0.000737488		-0.000623975	-0.00208884		0.000305126	0.000492211		-0.0027484	-0.000751464		0.00114179	-0.000880447		-0.00316166	-0.00128589		-0.0024981	0.000254917		-0.000981058	-0.0013431		-0.000749495	0.00233137		-0.0025122	-0.00405283		-0.0046582	-0.00215085		-0.00186354	-0.00213772		-0.00414255	0.000369926
	20	0.000448512	0.00485406		0.000796372	-0.000266492		0.000769981	0.00123845		0.000895446	0.00140105		0.00381758	0.00188175		0.00126943	0.000894415		-5.90806e-05	0.00301747		0.000958338	0.000527842		0.00630468	0.00639068		0.00242137	0.000354355		0.000218937	0.000836024		-0.00243987	0.00201658		0.012608	0.0012222
	21	0.0045125	0.0089912		0.00576619	0.00497152		0.00797659	0.0112803		0.00452362	0.00568122		0.00879263	0.00761719		0.0049665	0.00649259		0.0039472	0.00859875		0.00592442	0.00586713		0.0166339	0.0206689		0.000813561	0.000185218		0.00145509	0.00304989		0.00341714	0.00624763		0.00985867	0.00654774
	22	0.015342	0.0208226		0.0148583	0.0157365		0.0189627	0.0253224		0.0121998	0.0163404		0.0206851	0.0173656		0.0142117	0.0169831		0.0134748	0.0174798		0.0156212	0.0124314		0.0464892	0.0497643		0.0108925	0.00860564		0.00934919	0.0131988		0.00843291	0.014768		0.0168196	0.0140085
	23	0.0369385	0.0446933		0.0347048	0.034586		0.0402321	0.0498525		0.0269296	0.036779		0.0429456	0.0383872		0.0327157	0.0355721		0.0324761	0.0369078		0.0341276	0.029412		0.0977576	0.101676		0.0313382	0.0227005		0.0250818	0.0265812		0.0264914	0.0345756		0.0347107	0.0337502
	24	0.0789649	0.0867853		0.0714397	0.0726238		0.0838727	0.103977		0.0581407	0.0739219		0.0861655	0.0789528		0.072635	0.0717237		0.0694553	0.0747572		0.0679927	0.0594488		0.193428	0.19844		0.0634138	0.0556577		0.0551188	0.057398		0.0580843	0.0869188		0.0635022	0.0652783
	25	0.151062	0.164754		0.141038	0.13996		0.158063	0.18278		0.111814	0.144753		0.164504	0.150634		0.140452	0.14251		0.135938	0.139982		0.128077	0.115858		0.349437	0.357528		0.12213	0.10928		0.109605	0.111118		0.117433	0.142992		0.121697	0.119211
	26	0.27931	0.303125		0.254974	0.257526		0.286859	0.318915		0.213156	0.265296		0.295387	0.274328		0.258456	0.261081		0.247608	0.260545		0.230781	0.212565		0.56116	0.574625		0.234639	0.2088		0.207381	0.208065		0.216891	0.255875		0.220084	0.214969
	27	0.466709	0.499992		0.436538	0.439763		0.474278	0.515687		0.382016	0.453805		0.507399	0.459985		0.441473	0.446513		0.423266	0.427603		0.390393	0.372324		0.791214	0.822408		0.397771	0.377053		0.364231	0.367114		0.380188	0.421316		0.374182	0.354457
	28	0.70638	0.729801		0.673196	0.672328		0.7073	0.762661		0.630742	0.70655		0.748394	0.70352		0.688327	0.690516		0.655347	0.65721		0.613852	0.601367		0.975922	1.03901		0.649456	0.628063		0.583162	0.589255		0.607433	0.644226		0.583706	0.545105
	29	0.957662	0.967126		0.933461	0.948213		0.942316	1.01373		0.941938	0.983723		1.0014	0.963378		0.962084	0.956521		0.910328	0.911489		0.86717	0.887732		1.08984	1.17868		0.961354	0.949139		0.84353	0.860822		0.874398	0.885937		0.830314	0.754568
	30	1.16099	1.15682		1.15456	1.15254		1.13132	1.21746		1.26774	1.22408		1.20515	1.18844		1.20832	1.19099		1.12906	1.1376		1.10206	1.17555		1.16022	1.26384		1.28955	1.28151		1.09568	1.13002		1.12219	1.0946		1.0625	0.945948
	31	1.29797	1.289		1.30979	1.29544		1.25645	1.35528		1.52862	1.38815		1.34265	1.34103		1.38291	1.35367		1.28387	1.3091		1.27932	1.40601		1.22319	1.33089		1.56013	1.5593		1.29442	1.34021		1.30707	1.24649		1.2359	1.08029
	32	1.40255	1.38689		1.42167	1.40053		1.35014	1.45719		1.69731	1.4938		1.44684	1.44956		1.49912	1.46688		1.38684	1.41249		1.40197	1.56152		1.27281	1.38858		1.74344	1.75099		1.43601	1.49051		1.42516	1.34214		1.35242	1.17106
	33	1.48793	1.47136		1.51359	1.49016		1.43236	1.54258		1.82001	1.5758		1.53514	1.53876		1.59228	1.56039		1.47077	1.50001		1.49721	1.67828		1.32208	1.43873		1.88256	1.88956		1.53896	1.59954		1.52206	1.42507		1.4434	1.24926
	34	1.55993	1.54752		1.59113	1.56855		1.50802	1.62073		1.92102	1.64503		1.6115	1.61579		1.67768	1.63956		1.54656	1.57611		1.57792	1.78079		1.36352	1.48782		1.99225	2.00268		1.62659	1.69437		1.60163	1.50028		1.51883	1.3133
	35	1.62814	1.61488		1.66211	1.63767		1.57405	1.68623		2.00677	1.70655		1.68163	1.68828		1.75099	1.71221		1.614	1.64349		1.65054	1.86558		1.40363	1.53208		2.09109	2.10101		1.7016	1.77518		1.66755	1.55952		1.58425	1.36952
	36	1.68992	1.68153		1.72886	1.70187		1.62905	1.74385		2.0836	1.75309		1.74441	1.75007		1.8158	1.77617		1.67278	1.70234		1.71218	1.94192		1.4427	1.56744		2.17629	2.18812		1.76822	1.84788		1.73156	1.61526		1.65119	1.4259
	37	1.74276	1.73603		1.78685	1.75981		1.68269	1.79294		2.14916	1.80227		1.79997	1.8077		1.87417	1.83285		1.72471	1.75537		1.76947	2.01064		1.47527	1.60376		2.25045	2.25949		1.8231	1.90871		1.78584	1.66422		1.70231	1.47172
	38	1.78717	1.78984		1.84	1.81173		1.73616	1.84348		2.20717	1.84775		1.85139	1.8576		1.92752	1.88569		1.76883	1.80372		1.81999	2.06955		1.50592	1.63502		2.31368	2.3196		1.87229	1.95887		1.8353	1.71084		1.75298	1.51689
	39	1.8301	1.83771		1.88525	1.86006		1.77386	1.88423		2.2571	1.88649		1.89702	1.90098		1.97079	1.93037		1.81274	1.8453		1.86227	2.12451		1.5329	1.66132		2.36565	2.3722		1.91069	2.00392		1.87678	1.7476		1.79234	1.55213
	40	1.86659	1.87794		1.92497	1.89999		1.82232	1.92325		2.30674	1.92051		1.93823	1.94132		2.01207	1.97025		1.85064	1.87995		1.90418	2.17062		1.55659	1.68633		2.40847	2.41902		1.94548	2.04296		1.91726	1.78243		1.8328	1.58734
	Cq values (right panel)
	Males	Females
	25.46	38.36
	25.6	40
	25.29	40
	25.75	40
	25.41	40
	25.59	40
	25.66	40
	25.77	40
	24.98	37.45
	25.9	40
	25.97	40
	25.89	40
	25.87	40

## Sheet: Figure 2B
	Melting peaks
	Temperature\-dF/dT			Males
	65.0959	-0.000121613			-0.000231974			-0.000283895			-0.000121334			-0.000269434			-0.000165012			-7.03113e-05			-0.000217285			-8.7429e-05			-0.000309519			-7.17914e-05			-0.000119579			-0.000193593
	65.1128		-0.000124801			-0.000291747			-0.000240524			-0.00023106			-0.000328403			-0.000272115			-0.000218534			-0.000110971			-5.38092e-05			-0.000175321			-9.75857e-05			-0.000133067			-0.000113521
	65.3018	-6.91564e-05			-0.000161645			-0.000225578			-4.46862e-05			-0.000204872			-9.03875e-05			-1.45627e-05			-0.000148603			-4.03391e-05			-0.000212857			-1.00145e-05			-5.23142e-05			-0.000132995
	65.3195		-7.17246e-05			-0.000221536			-0.000173156			-0.000167737			-0.000254047			-0.000194905			-0.000150516			-2.50021e-05			-8.5681e-06			-8.89289e-05			-3.70597e-05			-8.14434e-05			-5.76423e-05
	65.4945	-1.66994e-05			-9.13154e-05			-0.00016726			3.19615e-05			-0.00014031			-1.57634e-05			4.11858e-05			-7.99202e-05			6.75074e-06			-0.000116194			5.17623e-05			1.49507e-05			-7.23968e-05
	65.5129		-1.86484e-05			-0.000151326			-0.000105787			-0.000104414			-0.000179692			-0.000117694			-8.24988e-05			6.09667e-05			3.6673e-05			-2.5372e-06			2.34663e-05			-2.98201e-05			-1.7638e-06
	65.6801	3.57577e-05			-2.09859e-05			-0.000108942			0.000108609			-7.57482e-05			5.88607e-05			9.69344e-05			-1.12376e-05			5.38406e-05			-1.95318e-05			0.000113539			8.22155e-05			-1.17989e-05
	65.6991		3.44277e-05			-8.1116e-05			-3.8418e-05			-4.10915e-05			-0.000105336			-4.04829e-05			-1.44812e-05			0.000146936			8.19141e-05			8.38545e-05			8.39924e-05			2.18032e-05			5.41147e-05
	65.8896	8.82147e-05			4.93436e-05			-5.06246e-05			0.000185257			-1.11862e-05			0.000133485			0.000152683			5.7445e-05			0.00010093			7.71306e-05			0.000175316			0.00014948			4.87991e-05
	65.9093		8.75038e-05			-1.09057e-05			2.89508e-05			2.22313e-05			-3.09809e-05			3.6728e-05			5.35364e-05			0.000232904			0.000127155			0.000170246			0.000144518			7.34265e-05			0.000109993
	66.0744	0.000140672			0.000119673			7.69315e-06			0.000261905			5.33759e-05			0.000208109			0.000208432			0.000126128			0.00014802			0.000173793			0.000237093			0.000216745			0.000109397
	66.0948		0.00014058			5.93045e-05			9.63196e-05			8.55542e-05			4.33747e-05			0.000113939			0.000121554			0.000318873			0.000172396			0.000256638			0.000205044			0.00012505			0.000165872
	66.2944	0.000193129			0.000190003			6.60109e-05			0.000338552			0.000117938			0.000282733			0.00026418			0.00019481			0.00019511			0.000270455			0.00029887			0.00028401			0.000169995
	66.3156		0.000193656			0.000129515			0.000163688			0.000148877			0.00011773			0.00019115			0.000189572			0.000404842			0.000217637			0.00034303			0.00026557			0.000176673			0.00022175
	66.4893	0.000245586			0.000260332			0.000124329			0.0004152			0.0001825			0.000357357			0.000319929			0.000263493			0.0002422			0.000367118			0.000360646			0.000351275			0.000230593
	66.5112		0.000246732			0.000199725			0.000231057			0.0002122			0.000192086			0.000268361			0.000257589			0.000490811			0.000262879			0.000429421			0.000326096			0.000228296			0.000277629
	66.682	0.000296175			0.000322582			0.000181104			0.000491146			0.000247371			0.00043015			0.000374536			0.000330479			0.000283639			0.000456914			0.000418286			0.000403675			0.000281154
	66.7047		0.000288786			0.000269004			0.000290504			0.00028035			0.000266479			0.00034285			0.000317039			0.000562475			0.000307239			0.000513714			0.000390368			0.000279643			0.000326382
	66.8936	0.0003412			0.000374825			0.000242829			0.000563146			0.000300825			0.000488104			0.000414154			0.000390318			0.000318225			0.000525436			0.000463607			0.000464121			0.000337779
	66.917		0.000332546			0.000323954			0.000351275			0.000342232			0.000323514			0.000402375			0.00037475			0.000632154			0.0003486			0.000579118			0.000448811			0.000324189			0.000366843
	67.0858	0.000392468			0.000420729			0.000294346			0.000625496			0.000354511			0.000548539			0.000461296			0.000428893			0.000342471			0.000590361			0.000506282			0.000510114			0.000384121
	67.1098		0.000352325			0.000368143			0.000403986			0.000394436			0.000377646			0.000449846			0.000408171			0.000691278			0.000385786			0.0006463			0.000501629			0.000367068			0.000406104
	67.2932	0.000413111			0.000464114			0.000345279			0.000678575			0.000390032			0.000584843			0.000496361			0.000469425			0.000365254			0.000642357			0.000554796			0.000547089			0.000423554
	67.3181		0.000364046			0.000408421			0.00045295			0.000427993			0.000434914			0.000494589			0.000443632			0.000734471			0.000417096			0.00068925			0.00054265			0.000398443			0.000428343
	67.4948	0.000455746			0.00049475			0.000375732			0.000722007			0.000418639			0.000615893			0.000520582			0.000498021			0.000387057			0.000691086			0.000571825			0.000577611			0.000459989
	67.5204		0.000358593			0.000446839			0.000497618			0.000467368			0.000473054			0.000523189			0.000476196			0.000778211			0.000439007			0.000721571			0.000581675			0.000433196			0.000460986
	67.6912	0.000464068			0.000521343			0.000404214			0.000747693			0.000445921			0.000641382			0.000547222			0.000523907			0.000403939			0.000727121			0.000596029			0.000601321			0.000496046
	67.7174		0.000349236			0.000478129			0.000528482			0.000513257			0.000507521			0.000541768			0.000506789			0.000810779			0.000462136			0.000767889			0.000607782			0.000455071			0.000482929
	67.893	0.000489711			0.00055315			0.000431554			0.000773186			0.000472071			0.000670429			0.000563604			0.000553196			0.000413154			0.000763343			0.000613325			0.000624571			0.000518936
	67.92		0.000340232			0.000509629			0.000552007			0.000534739			0.000550525			0.000557964			0.000525789			0.000834471			0.000488664			0.000796075			0.000624436			0.000476604			0.000491879
	68.0983	0.000513021			0.000579139			0.000459139			0.00079875			0.000478943			0.000691232			0.000578711			0.000591389			0.000423725			0.000790057			0.000629239			0.0006465			0.000531372
	68.126		0.000338586			0.000526679			0.000575886			0.000555971			0.000572193			0.000571246			0.000553164			0.000852996			0.000504921			0.000824411			0.000641603			0.000502289			0.000496657
	68.2989	0.000526368			0.000597329			0.000477875			0.000815639			0.000496089			0.000714732			0.000599228			0.000607314			0.000428432			0.000810289			0.000635775			0.000660025			0.000542618
	68.3274		0.000346271			0.000543046			0.000588382			0.00056735			0.000599246			0.0005924			0.000567929			0.000871136			0.000513043			0.000845904			0.000656861			0.000516439			0.000508664
	68.5038	0.000530821			0.000609336			0.000495654			0.000836532			0.000491218			0.000735561			0.000620911			0.000620679			0.000430146			0.0008275			0.000647579			0.000680614			0.000550179
	68.5331		0.000378693			0.000565111			0.000603007			0.000570596			0.000612018			0.000627832			0.000584668			0.000889161			0.000523721			0.000869289			0.000668186			0.000531039			0.000515686
	68.6907	0.000535311			0.000628939			0.000502404			0.000844804			0.000490429			0.000748396			0.000636714			0.000629314			0.000431875			0.000841418			0.000650936			0.000695468			0.000557225
	68.7206		0.000440479			0.000579371			0.000618021			0.000583446			0.000627782			0.000725536			0.000607893			0.000893214			0.0005327			0.000885414			0.000676714			0.000547336			0.000522068
	68.893	0.000531832			0.000657264			0.000514332			0.000859886			0.000495343			0.000756079			0.000641907			0.000641021			0.000432146			0.000847368			0.000660082			0.000712371			0.000572475
	68.9236		0.000566218			0.000579129			0.000628304			0.000587064			0.000639807			0.000808161			0.00061665			0.000892336			0.000537939			0.000899704			0.000681154			0.000565968			0.000529311
	69.1111	0.000536507			0.000695496			0.000512175			0.000865186			0.000507971			0.000769072			0.000652475			0.000642207			0.000434546			0.00085545			0.000662125			0.000718093			0.000572114
	69.1425		0.000681964			0.000579093			0.000635379			0.0005921			0.000635968			0.0008888			0.000624364			0.00090455			0.000542243			0.000910775			0.0006814			0.000580775			0.000535196
	69.3116	0.00053555			0.000748729			0.0005102			0.000867368			0.000508596			0.000789179			0.000659168			0.000647114			0.000441843			0.000867375			0.000662696			0.000709268			0.000577732
	69.3437		0.000790125			0.000580807			0.000644146			0.000595375			0.000641086			0.000955854			0.000636011			0.000909032			0.000549393			0.000925			0.000688668			0.000589086			0.000537068
	69.5088	0.000525079			0.000806957			0.000506689			0.000870764			0.000512575			0.000793211			0.000664393			0.000652828			0.000446621			0.000883496			0.000666175			0.000704386			0.000576643
	69.5416		0.000876707			0.000586346			0.000649364			0.000599536			0.000638875			0.0010144			0.000638589			0.000925318			0.000554054			0.000929257			0.000683007			0.000585357			0.000547632
	69.7063	0.000532446			0.000834193			0.000523361			0.000872807			0.000513071			0.000805386			0.000657007			0.000655357			0.000452643			0.000899814			0.000672293			0.000711086			0.000583354
	69.7398		0.000949229			0.000597714			0.000646246			0.000602596			0.000644846			0.00105973			0.000650339			0.000931646			0.000557571			0.000930379			0.000691929			0.000595518			0.000549807
	69.9065	0.000532429			0.000861007			0.000555546			0.000877668			0.000517643			0.0008081			0.000652786			0.000658804			0.000449329			0.000895018			0.000662243			0.000739646			0.000591539
	69.9407		0.00100729			0.000596425			0.000650632			0.000605382			0.000645346			0.00109061			0.000661279			0.000934193			0.000555039			0.000942561			0.000693825			0.000600282			0.000555979
	70.1074	0.000530325			0.000880382			0.00058815			0.000878411			0.000531725			0.000815125			0.000653929			0.000653168			0.000449493			0.000891925			0.000663679			0.000798832			0.000594804
	70.1424		0.00103572			0.000593293			0.000648307			0.000615482			0.000645657			0.00110088			0.000651371			0.000939586			0.000562054			0.000949207			0.000702057			0.000603646			0.000568432
	70.3094	0.000515539			0.000897775			0.000659936			0.000876336			0.000536529			0.000816636			0.000658968			0.000645193			0.000448021			0.000889679			0.000670032			0.000867707			0.000598382
	70.3451		0.00103781			0.000595303			0.000646729			0.000620564			0.000648461			0.00109079			0.000650196			0.000938061			0.000561589			0.000937929			0.000705693			0.000601368			0.000569043
	70.5039	0.000519579			0.000904575			0.000697271			0.000877807			0.000529607			0.000818864			0.000656343			0.000637296			0.000446886			0.000902464			0.000659386			0.000918193			0.000607843
	70.5403		0.00101011			0.000600818			0.000651964			0.000623861			0.000645489			0.001064			0.000647489			0.0009364			0.000557293			0.000927604			0.000712821			0.000596582			0.00056855
	70.7136	0.000516264			0.000892075			0.000746743			0.00087635			0.000534718			0.000814625			0.000658657			0.000629168			0.000450593			0.000912225			0.000664518			0.000961214			0.000605582
	70.7508		0.000960932			0.000609118			0.000649768			0.000645528			0.000648593			0.00102142			0.000651814			0.000944746			0.000566018			0.000933736			0.000718111			0.000599493			0.000567036
	70.903	0.000515661			0.000877918			0.000779207			0.000879732			0.000540782			0.000815214			0.0006558			0.000626829			0.000450025			0.000945832			0.000664489			0.000985293			0.000612868
	70.9408		0.000890186			0.00060945			0.000642032			0.000649521			0.000667618			0.00096535			0.000648054			0.000950536			0.000578911			0.000929771			0.000717711			0.000599036			0.000562011
	71.1082	0.000522911			0.000856761			0.000805339			0.000880461			0.000542925			0.000812839			0.000648696			0.000634086			0.000456168			0.00101124			0.000662018			0.0010051			0.000618821
	71.1468		0.000798979			0.000601629			0.000635021			0.000664407			0.000678664			0.000886325			0.000651032			0.000939318			0.000580946			0.000931946			0.000712886			0.000595018			0.000552275
	71.3019	0.000524022			0.000828018			0.000829682			0.000880582			0.000542029			0.000815643			0.000644511			0.000637596			0.000460496			0.00107513			0.000654996			0.00101126			0.000631643
	71.3412		0.000697232			0.000595546			0.000632646			0.000669154			0.000685514			0.00079585			0.000647929			0.000941325			0.000581686			0.000921625			0.000707643			0.000593936			0.000546607
	71.5035	0.000518736			0.000780447			0.0008306			0.000881682			0.000538575			0.000816746			0.000635829			0.000637568			0.000456121			0.00112091			0.000659732			0.0010128			0.000634771
	71.5435		0.000598214			0.000581804			0.000630839			0.000674518			0.000689929			0.000728882			0.000649207			0.000946268			0.000579675			0.0009246			0.000702193			0.000592893			0.00053835
	71.7049	0.000515204			0.000742604			0.000832318			0.000878889			0.000542375			0.000825632			0.0006368			0.000637975			0.000456932			0.00117404			0.000658143			0.00100659			0.000635868
	71.7456		0.000522607			0.000551893			0.00062375			0.000686504			0.000709757			0.000718596			0.000658175			0.000946646			0.000585107			0.000918643			0.000698557			0.000595589			0.00053075
	71.899	0.00051375			0.000711754			0.000826918			0.000882096			0.000545271			0.000819543			0.000627989			0.000639225			0.000452968			0.00120798			0.000660232			0.000999475			0.000655368
	71.9404		0.000520907			0.000508461			0.000621811			0.000684557			0.000723961			0.000707639			0.0006566			0.000949621			0.000594893			0.000926739			0.000699593			0.000596364			0.00052665
	72.1099	0.000521714			0.000686632			0.000806225			0.0008913			0.000548725			0.000824571			0.000633932			0.000646818			0.000454068			0.00122489			0.000659071			0.000966857			0.000659879
	72.1521		0.000523636			0.000472746			0.000627004			0.000688439			0.000723807			0.000703461			0.000657103			0.000954329			0.000598232			0.000919121			0.000691414			0.000612357			0.00052195
	72.3143	0.000522954			0.000681239			0.000772632			0.000895804			0.000554968			0.000832571			0.000638989			0.000652325			0.000458239			0.00123321			0.000663521			0.000910671			0.000660139
	72.3572		0.00052615			0.000463371			0.000634539			0.000697954			0.000727921			0.000705725			0.000659496			0.00095075			0.000602632			0.000929729			0.000689993			0.000610789			0.000518379
	72.5051	0.000510721			0.000686689			0.000725693			0.000898282			0.000572314			0.000836943			0.00064395			0.0006613			0.000468296			0.00123956			0.000661318			0.000846729			0.000665275
	72.5487		0.000519207			0.00048115			0.0006483			0.000712446			0.0007274			0.000707546			0.000648307			0.000951861			0.000607471			0.000931071			0.000691636			0.000601482			0.000519857
	72.7083	0.000518946			0.000679164			0.000688264			0.000911839			0.000586411			0.000847568			0.000652282			0.000675121			0.000476279			0.00123941			0.000660529			0.000791139			0.000679643
	72.7527		0.000518275			0.000530579			0.000645086			0.000723611			0.000734			0.0007227			0.000661511			0.000965029			0.000609757			0.000924703			0.000693632			0.000608604			0.000522243
	72.9087	0.000523521			0.000687346			0.000672421			0.000921664			0.000602239			0.000860286			0.000675575			0.000693718			0.000489393			0.00123162			0.000654579			0.000744818			0.000696289
	72.9538		0.000524693			0.0006231			0.000654636			0.000728511			0.000746704			0.000733754			0.000677096			0.000967529			0.000610446			0.000945632			0.000694418			0.000608986			0.000533168
	73.1025	0.000531936			0.000698825			0.000664661			0.000937129			0.000632971			0.000876357			0.000729514			0.000708857			0.000511111			0.00121521			0.000666471			0.0007536			0.000717496
	73.1483		0.000532143			0.000724768			0.000672354			0.000746743			0.000761511			0.000748975			0.000686903			0.000973768			0.000626746			0.000959861			0.000705996			0.000616236			0.000551025
	73.305	0.000549661			0.000717489			0.000701879			0.000958693			0.000668779			0.000902768			0.000815461			0.000749732			0.000543443			0.00119195			0.0006865			0.000781243			0.000751164
	73.3515		0.000552243			0.000827439			0.000695807			0.000764539			0.000782986			0.000775275			0.000713268			0.000996993			0.000641811			0.000983214			0.00073255			0.0006353			0.000578411
	73.5086	0.000604789			0.00075155			0.000741807			0.00100828			0.000726843			0.000949446			0.000887589			0.0008103			0.0005849			0.00119226			0.000722364			0.000822529			0.000815457
	73.5559		0.000588957			0.000929675			0.000735189			0.000800586			0.000829882			0.000828404			0.000752779			0.00104155			0.000680332			0.00102835			0.000772579			0.000666775			0.000611436
	73.7095	0.000689904			0.0008015			0.000828671			0.00109279			0.000828386			0.00103621			0.000996571			0.000903511			0.000670911			0.00121844			0.000789407			0.000906504			0.000896354
	73.7574		0.000654707			0.00104367			0.000811236			0.000871704			0.000910136			0.000910975			0.000824443			0.00113022			0.000750121			0.00109975			0.000843911			0.000734232			0.000675275
	73.905	0.000816446			0.000886057			0.000966478			0.00123101			0.000985864			0.00117227			0.00115444			0.0010572			0.000789371			0.00131817			0.000921371			0.00103955			0.00104181
	73.9537		0.000769539			0.00116174			0.000917575			0.000982546			0.00103737			0.00104268			0.000940104			0.00127545			0.000856264			0.00122627			0.000961843			0.000850711			0.000778932
	74.1096	0.00103055			0.00101246			0.00117793			0.00145095			0.0012344			0.00139287			0.00137994			0.0012997			0.0009856			0.00154237			0.00112835			0.00124814			0.00126696
	74.159		0.000952693			0.00131419			0.00109962			0.00116716			0.00123298			0.00124134			0.0011276			0.00149362			0.00101715			0.0014361			0.00115111			0.00103451			0.000944364
	74.3108	0.00134181			0.00121685			0.00149644			0.00179328			0.00159756			0.00173001			0.00170105			0.00165539			0.00125178			0.0018891			0.00143225			0.00158349			0.00162904
	74.361		0.00123093			0.00152359			0.00138562			0.00144105			0.00152177			0.00154654			0.00140571			0.00183973			0.00124124			0.00174656			0.00143066			0.00132197			0.00120513
	74.5114	0.00176991			0.00152712			0.00192079			0.00227392			0.00207142			0.00219756			0.00212027			0.00213689			0.00158744			0.0023458			0.00185392			0.00203374			0.00210778
	74.5623		0.00161078			0.0018075			0.0017865			0.00182362			0.00192376			0.00197211			0.00180915			0.00231701			0.00154805			0.00217497			0.00181758			0.00171394			0.00155749
	74.699	0.00229539			0.00196304			0.00245205			0.00289024			0.0026259			0.00277322			0.00262178			0.00271331			0.00196532			0.00290664			0.00235866			0.00257181			0.00265946
	74.7505		0.00209306			0.00216977			0.00228262			0.00231341			0.00243601			0.00250877			0.00231256			0.00290835			0.00190096			0.00272553			0.00230319			0.0021895			0.00198148
	74.8963	0.00287746			0.00250673			0.00302756			0.00358045			0.00321643			0.00338821			0.0031567			0.00332574			0.00236014			0.00351454			0.00291469			0.00315803			0.00325754
	74.9485		0.00263179			0.00259218			0.00284128			0.00284626			0.00300998			0.00310386			0.00285768			0.0035767			0.00229905			0.00333734			0.00283893			0.0027115			0.00243863
	75.103	0.00351202			0.00310475			0.00362285			0.00430222			0.00383199			0.00402648			0.00370863			0.00396192			0.00277625			0.00414332			0.00351638			0.00375946			0.00386305
	75.1559		0.0032016			0.00306485			0.00343014			0.00340615			0.0036076			0.0037318			0.00342101			0.00427029			0.00270726			0.00397417			0.00339322			0.00325383			0.00292148
	75.3055	0.0041638			0.00372946			0.00422271			0.00503836			0.00445039			0.00468408			0.0042483			0.00459957			0.00319199			0.0047851			0.00408589			0.00436464			0.00446965
	75.3592		0.00378039			0.0035686			0.00403407			0.0039708			0.00421624			0.00437574			0.00400055			0.00496386			0.00311592			0.00463944			0.00396351			0.00380123			0.00340149
	75.5002	0.00477483			0.00435834			0.00480086			0.00576011			0.00505021			0.00532598			0.004763			0.00520957			0.00358647			0.00542496			0.00463446			0.00494223			0.00505209
	75.5546		0.00434496			0.00409052			0.00463147			0.00453177			0.00480486			0.0049952			0.00456183			0.00563436			0.00350236			0.00531172			0.00453888			0.00432503			0.00386167
	75.6968	0.00532094			0.00497558			0.00531549			0.0064397			0.00558587			0.00590814			0.00521498			0.005753			0.00390595			0.00601463			0.00511812			0.00547112			0.00556593
	75.752		0.00485297			0.00462111			0.00516792			0.00505005			0.00535385			0.00557151			0.00507665			0.00625838			0.00383695			0.00593703			0.00507091			0.00480192			0.00425691
	75.8964	0.00577292			0.00554998			0.00575654			0.00702329			0.00601415			0.00639053			0.00557715			0.00618752			0.00412162			0.0065252			0.00550535			0.00588891			0.00597661
	75.9523		0.00528319			0.0051556			0.00562018			0.00547884			0.00582167			0.00605469			0.00550238			0.00677453			0.00409905			0.00648991			0.00553226			0.00517491			0.00457663
	76.1001	0.006084			0.0060321			0.0060735			0.00747471			0.00631524			0.00673577			0.00584797			0.00646409			0.00422571			0.00691088			0.00578361			0.00618566			0.00624252
	76.1567		0.00558951			0.00561901			0.00596395			0.00579919			0.00616696			0.00640471			0.00581017			0.00714907			0.00426668			0.00691569			0.00588071			0.0054314			0.00478293
	76.3047	0.00625119			0.00638548			0.00623418			0.00774953			0.00645785			0.00691836			0.00599061			0.00660792			0.00424111			0.0071413			0.00592724			0.00632554			0.00636135
	76.362		0.00576655			0.00596555			0.00616289			0.00597086			0.00637325			0.00661819			0.00598419			0.00735966			0.00432816			0.00720168			0.0061036			0.00555903			0.00486641
	76.4968	0.00628792			0.00660194			0.00626107			0.00785652			0.00645049			0.00693432			0.00597093			0.00660309			0.00416392			0.00723768			0.00594907			0.00631501			0.00633876
	76.5548		0.00581177			0.00617372			0.00620793			0.00601654			0.00643556			0.00667095			0.00602139			0.00740098			0.00430187			0.00734717			0.00619546			0.00555586			0.00482981
	76.7021	0.00618581			0.00666385			0.00615418			0.00778424			0.0063289			0.00682041			0.0058384			0.00647028			0.00403815			0.0072053			0.00586966			0.00618594			0.0061855
	76.7608		0.0057526			0.00624689			0.006139			0.00594231			0.00636886			0.00658462			0.00593238			0.00730529			0.0042022			0.0073545			0.00617539			0.00543829			0.00470299
	76.8924	0.00600218			0.00658572			0.00597054			0.00758013			0.00612308			0.00659975			0.00564241			0.00626094			0.00388279			0.00710412			0.00573991			0.00597593			0.00595354
	76.9518		0.00560346			0.00617907			0.00597612			0.00577907			0.00620487			0.00639699			0.00575785			0.00709235			0.00406903			0.00727049			0.00608657			0.00525695			0.00451979
	77.1026	0.00581532			0.00640029			0.00577504			0.00731103			0.00592255			0.00635321			0.00544304			0.00604783			0.00378264			0.00699906			0.00562836			0.00573882			0.00570883
	77.1628		0.0054487			0.00601135			0.0057942			0.00558624			0.0060001			0.00616404			0.00556602			0.00683961			0.00395781			0.00715908			0.00599484			0.00507002			0.00434411
	77.299	0.00571164			0.00616459			0.00564994			0.00708694			0.00583162			0.00618656			0.00533306			0.00592849			0.00379793			0.00699727			0.00562818			0.00559025			0.00558192
	77.3599		0.00536734			0.0058089			0.00567717			0.00544764			0.00585195			0.00597929			0.00543216			0.00663769			0.00393558			0.00712557			0.00597641			0.00496107			0.00426566
	77.487	0.00577468			0.00598021			0.00568847			0.0070144			0.00591301			0.00619955			0.00539681			0.00599427			0.00398061			0.00719898			0.00581952			0.00562142			0.00563305
	77.5486		0.00544201			0.00565008			0.00571091			0.00545654			0.00584761			0.00593313			0.00546295			0.00659171			0.00406732			0.00725447			0.00613013			0.00501328			0.00433935
	77.6885	0.0060351			0.00593819			0.00593153			0.00716494			0.00618641			0.00641436			0.00565516			0.0062686			0.00431346			0.00764718			0.00624132			0.00585518			0.00586556
	77.7508		0.00571046			0.00562134			0.00594394			0.00566075			0.00604967			0.0060889			0.00569201			0.00675534			0.00435857			0.00764805			0.00651153			0.00525121			0.00456653
	77.8958	0.00644053			0.00609973			0.00632402			0.00755664			0.00660331			0.00680185			0.0060671			0.00667703			0.00472936			0.00833668			0.00685257			0.00626477			0.00624231
	77.9588		0.0061171			0.00577871			0.00634822			0.00602048			0.00642146			0.00643477			0.00607242			0.00710071			0.00477536			0.00827996			0.00709365			0.00563992			0.0048934
	78.0886	0.00692501			0.00644224			0.00677541			0.00811712			0.00707804			0.00731992			0.00652562			0.00713445			0.00515336			0.00920103			0.00757833			0.00676162			0.00667242
	78.1523		0.00657639			0.0061157			0.00684398			0.00647576			0.00689312			0.00691628			0.00652076			0.0075645			0.00523805			0.00912525			0.0077902			0.00609412			0.00524411
	78.2816	0.00735939			0.00691618			0.00717826			0.00876521			0.00749676			0.00787305			0.00693544			0.00752458			0.00550175			0.0101193			0.00822245			0.00724637			0.00705997
	78.346		0.00698531			0.00656594			0.00732599			0.00691496			0.00736769			0.00744136			0.00695503			0.00803452			0.00566006			0.0100544			0.00849329			0.00651899			0.00553327
	78.4904	0.00763864			0.00740473			0.00744596			0.00935766			0.00777081			0.00833841			0.00722559			0.0077791			0.00573257			0.0109339			0.00869258			0.00761315			0.00732037
	78.5556		0.00725932			0.00702739			0.0076978			0.00724927			0.0077316			0.00789068			0.00727673			0.00840933			0.00595885			0.010928			0.00906477			0.00683413			0.00571653
	78.6802	0.00773537			0.00781526			0.00754169			0.00977554			0.00787042			0.00862017			0.00734512			0.00784935			0.00580269			0.0114913			0.00892597			0.00781283			0.00740962
	78.7461		0.00735656			0.00740803			0.00788548			0.00742311			0.00792654			0.00817031			0.00742664			0.00861488			0.00610432			0.0115832			0.00940526			0.00699148			0.00575564
	78.8794	0.0076428			0.00805831			0.0074563			0.00995469			0.00776599			0.00868286			0.00727019			0.0077228			0.00569257			0.0117222			0.0088993			0.00780406			0.00731743
	78.946		0.00727782			0.00763297			0.00787032			0.00740749			0.00792488			0.00825212			0.00738839			0.00860852			0.00607406			0.0119174			0.00948657			0.00695781			0.00565222
	79.08	0.00733275			0.00810497			0.00717806			0.00987166			0.00745901			0.00851659			0.00700967			0.00738421			0.0054003			0.0116161			0.00861788			0.00758752			0.00702818
	79.1473		0.00699943			0.00766515			0.00765188			0.0071965			0.00771603			0.00811003			0.00715245			0.00837432			0.00586528			0.0118942			0.00929655			0.00673282			0.00539776
	79.2917	0.00682714			0.00793229			0.0067024			0.00951092			0.0069513			0.00810632			0.00654555			0.00684624			0.00495626			0.0111581			0.00808728			0.00715088			0.00654836
	79.3598		0.00652566			0.0074909			0.0072177			0.0067859			0.00730194			0.00774847			0.00671826			0.00791755			0.00547612			0.0115191			0.00883604			0.00632352			0.00497872
	79.476	0.00613966			0.00755184			0.00604931			0.00889216			0.00624088			0.00745831			0.00590203			0.00613163			0.00437313			0.0103774			0.00732733			0.00652172			0.00589124
	79.5447		0.00587148			0.00711476			0.00657713			0.00619194			0.00668311			0.00716639			0.00610174			0.00724143			0.00492491			0.010814			0.00811843			0.00573617			0.00442634
	79.6793	0.00528097			0.00696308			0.00523817			0.00801506			0.00538231			0.00661385			0.00509552			0.00526426			0.0036726			0.00930355			0.00637353			0.00571956			0.00508051
	79.7488		0.00507357			0.00654084			0.00576021			0.005434			0.00588993			0.00638534			0.00532348			0.00638318			0.00422929			0.00980222			0.00718507			0.00498733			0.00375655
	79.878	0.00431267			0.00618474			0.00430556			0.00692789			0.00439557			0.00560197			0.00418171			0.00428416			0.0028975			0.00798851			0.00526737			0.0047807			0.00416385
	79.9482		0.00415319			0.00579863			0.00480969			0.00454617			0.00495471			0.00544729			0.0044129			0.00536842			0.0034434			0.00852837			0.00607684			0.0041265			0.00300744
	80.079	0.00328519			0.00525821			0.00331362			0.00568293			0.00335611			0.00448069			0.00320306			0.00325405			0.00210594			0.00650806			0.00407607			0.00375141			0.0031963
	80.1499		0.00317441			0.00490361			0.00378115			0.00357641			0.00392362			0.00440071			0.00343249			0.00426434			0.00260406			0.00706073			0.0048502			0.00319992			0.00223447
	80.2821	0.00230016			0.00422375			0.00234366			0.00437067			0.00235081			0.00334029			0.00224748			0.00226171			0.00137404			0.00495877			0.00290377			0.00271803			0.00227538
	80.3538		0.00222488			0.00392242			0.00275066			0.00259713			0.0028807			0.00331439			0.00245964			0.00313134			0.00179526			0.00549436			0.00359254			0.00228622			0.00150659
	80.4868	0.00143915			0.00315597			0.00148884			0.003095			0.00147714			0.00228654			0.00141469			0.00140566			0.000782345			0.00347774			0.00185511			0.00178409			0.00148122
	80.5592		0.00139764			0.00290976			0.00181			0.00170998			0.0019205			0.00228304			0.00158862			0.00209034			0.00108541			0.00395262			0.00241896			0.00147404			0.000904592
	80.6695	0.000801062			0.00215315			0.000836776			0.00196772			0.0008163			0.00140261			0.000779672			0.000774249			0.000388867			0.00220175			0.00103729			0.00103829			0.000875839
	80.7425		0.000774458			0.00196101			0.00105226			0.00099884			0.00115425			0.0014141			0.000908305			0.00123784			0.000560024			0.00257988			0.0014512			0.000844436			0.000479251
	80.8779	0.000403074			0.00131193			0.000429133			0.00110632			0.000411723			0.000760301			0.000389359			0.000387312			0.000178943			0.00123384			0.000507546			0.000541561			0.000502386
	80.9517		0.000384425			0.00118186			0.000541309			0.000513715			0.000614763			0.000776889			0.000453027			0.000629157			0.000231804			0.00149941			0.00076836			0.000438239			0.000234357
	81.0786	0.000226763			0.000708401			0.000235003			0.000551085			0.000220267			0.00037676			0.000195084			0.000206685			9.72321e-05			0.000619241			0.000244828			0.000273946			0.0003292
	81.1532		0.000199132			0.000630681			0.000263697			0.000248992			0.000315781			0.000391871			0.0002167			0.000270919			7.46554e-05			0.000777481			0.000372236			0.000231495			0.000125827
	81.2761	0.000162075			0.000360931			0.00016474			0.000266805			0.00015898			0.000209638			0.000121416			0.000142319			7.29161e-05			0.000311603			0.000154134			0.000168726			0.000271106
	81.3513		0.000132588			0.000315875			0.000153902			0.000145781			0.000194061			0.000212051			0.000123004			0.000107445			1.73914e-05			0.000381168			0.000209054			0.000155525			9.67475e-05
	81.4821	0.00013959			0.000200697			0.000140675			0.000155761			0.000140197			0.00015401			0.000102147			0.00012976			6.99818e-05			0.000199678			0.000134504			0.000138345			0.00025719
	81.5581		0.000115112			0.000181781			0.000124135			0.000115533			0.00015568			0.00014989			0.000101826			5.74982e-05			2.19321e-06			0.000210811			0.00015771			0.00013475			8.97682e-05
	81.6703	0.000139132			0.000151429			0.000138306			0.000122141			0.000141415			0.000134214			0.000101926			0.000127483			7.43575e-05			0.000164721			0.000137639			0.000131262			0.000245329
	81.747		0.000113814			0.000139446			0.000119518			0.000108472			0.000144868			0.000128729			9.98186e-05			4.72225e-05			2.64321e-06			0.0001641			0.000149311			0.000134338			9.75639e-05
	81.8707	0.000137439			0.00013615			0.000133704			0.000114824			0.00014929			0.000130089			0.000100663			0.000126779			8.33046e-05			0.000153405			0.000137564			0.000129319			0.00023888
	81.9481		0.000117641			0.000134025			0.000121131			0.000113583			0.000136373			0.000124758			0.00010399			4.69596e-05			8.08571e-06			0.00014894			0.000144629			0.000129439			0.000100845
	82.08	0.000134597			0.000131602			0.000134426			0.000114101			0.000149929			0.000133175			0.000103588			0.000132819			8.49846e-05			0.000157381			0.000133288			0.000132289			0.00022823
	82.1581		0.000118811			0.000131651			0.000123981			0.000114207			0.000133693			0.000125115			0.000113058			5.3565e-05			1.7525e-05			0.00014245			0.000145485			0.000129916			0.00010508
	82.2747	0.000136056			0.000127736			0.000135615			0.000117691			0.000149048			0.000133323			0.000105678			0.000133064			8.58421e-05			0.000160079			0.000138321			0.000132923			0.000207399
	82.3535		0.000124011			0.000127121			0.000124092			0.000114526			0.000133603			0.00012683			0.000117265			5.71021e-05			2.31014e-05			0.000143169			0.000141661			0.000129986			0.000107506
	82.4783	0.000134648			0.0001295			0.000131113			0.000126979			0.00014732			0.000131713			0.000107619			0.000133509			9.48814e-05			0.000156658			0.00014101			0.000132333			0.000188563
	82.5579		0.000124182			0.000126557			0.000127262			0.000116185			0.000127286			0.000133391			0.000119658			6.30022e-05			3.10329e-05			0.000147838			0.000134786			0.00013871			0.000112642
	82.6756	0.000137553			0.000127368			0.00013264			0.000130845			0.000144091			0.000130266			0.000106061			0.000138883			0.000101128			0.000152028			0.000138046			0.000133773			0.000165886
	82.7558		0.000125613			0.000127423			0.000130064			0.000112287			0.000126674			0.000136654			0.000123499			6.18429e-05			3.23907e-05			0.000150202			0.000134094			0.00013853			0.00011375
	82.8738	0.000136622			0.000131574			0.000131926			0.000137101			0.000143146			0.000137001			0.000111976			0.000143379			0.0001107			0.000146843			0.000140077			0.000140492			0.000149594
	82.9547		0.000131801			0.000129582			0.000128002			0.000116117			0.000126578			0.000138863			0.00012218			6.52904e-05			4.14889e-05			0.000153735			0.000132832			0.000140421			0.000114571
	83.0714	0.000136886			0.000132109			0.000131078			0.000134921			0.000138258			0.00013993			0.000113697			0.000145107			0.000115628			0.00014859			0.000138921			0.00014165			0.000133168
	83.153		0.000130784			0.000129228			0.000130661			0.000119889			0.000123595			0.000147756			0.000124619			7.03154e-05			5.03296e-05			0.000159421			0.000134934			0.000139309			0.000116726
	83.2668	0.00013995			0.000134015			0.000133306			0.000136365			0.000140689			0.000141791			0.000119607			0.000145179			0.000119751			0.000144965			0.000142747			0.000147861			0.000129678
	83.3492		0.000128517			0.000135717			0.000138274			0.000121077			0.000124233			0.000144898			0.00012879			7.43189e-05			6.18336e-05			0.000158301			0.000135265			0.000139751			0.00011747
	83.4754	0.000142026			0.000134051			0.000135781			0.000133873			0.000136291			0.000141211			0.000124154			0.000143334			0.000117013			0.000135622			0.000141265			0.000143195			0.000138163
	83.5586		0.000127235			0.000133946			0.000141061			0.000116744			0.000123805			0.000144018			0.000129452			7.61843e-05			7.06029e-05			0.000159191			0.00013504			0.000138311			0.000120291
	83.6597	0.000141456			0.000136031			0.000134729			0.000131616			0.000129851			0.000139585			0.000125863			0.000145755			0.000114694			0.000133718			0.000134845			0.000143816			0.000142675
	83.7435		0.000132122			0.000132166			0.000140967			0.000114112			0.000126572			0.000140119			0.00013036			7.94557e-05			8.1585e-05			0.000154877			0.000135262			0.000139258			0.000124317
	83.8633	0.000135809			0.000131656			0.000132879			0.000133322			0.000126331			0.000144964			0.000127036			0.000144004			0.00011926			0.000137224			0.000130515			0.000142821			0.000146258
	83.9478		0.000131313			0.000132064			0.000136677			0.000114645			0.000124691			0.000143073			0.000128866			8.44122e-05			8.61729e-05			0.000156099			0.000133789			0.000139748			0.000123222
	84.0629	0.000134764			0.000132333			0.000130871			0.000137414			0.00012458			0.000139187			0.000129153			0.00014432			0.000125554			0.000134789			0.000131697			0.000140962			0.000148316
	84.1482		0.00013145			0.000130685			0.00013348			0.000112815			0.000128193			0.000142535			0.00012919			8.29921e-05			9.21325e-05			0.000150378			0.00013119			0.000137451			0.000119659
	84.2748	0.000134778			0.000129324			0.000128325			0.000137707			0.000128398			0.000139788			0.000130821			0.000142971			0.000121389			0.000138437			0.000129814			0.000144144			0.000145431
	84.3608		0.000126451			0.000130506			0.000131776			0.000110348			0.000129037			0.000143056			0.000124047			8.14861e-05			9.28707e-05			0.00014713			0.00013093			0.000138902			0.000121546
	84.4688	0.000130552			0.00012781			0.000129291			0.000137638			0.000132083			0.000138			0.000130385			0.000142777			0.000116455			0.000137464			0.000126674			0.000141609			0.000143138
	84.5556		0.000130459			0.000134772			0.000129344			0.000109346			0.000128855			0.000139501			0.000126279			8.70461e-05			9.27696e-05			0.000141573			0.000126641			0.000137735			0.000117899
	84.6646	0.000133371			0.000125871			0.000132438			0.000135742			0.000148423			0.000136407			0.00012992			0.000139221			0.000117474			0.000133695			0.000127015			0.000135242			0.000137904
	84.752		0.000133371			0.000130233			0.000132919			0.000107957			0.000134455			0.000134851			0.000127943			8.46911e-05			9.41225e-05			0.00014074			0.000132886			0.000137409			0.00012382
	84.8653	0.000130657			0.0001269			0.000130243			0.000133132			0.000183504			0.000138326			0.000133742			0.000129705			0.000116086			0.000132046			0.000121737			0.000128995			0.000140925
	84.9534		0.000135476			0.000133656			0.0001349			0.000113004			0.000132351			0.000133276			0.000127594			8.36439e-05			9.83032e-05			0.000133334			0.000134052			0.000135892			0.000122623
	85.0665	0.000128899			0.000122952			0.000132463			0.000127496			0.000205346			0.000138384			0.000130883			0.000128694			0.00011782			0.000135461			0.000114187			0.000132762			0.000138101
	85.1554		0.000128255			0.000129842			0.00013476			0.000118689			0.000131715			0.000129472			0.000128821			9.47339e-05			9.89696e-05			0.000136869			0.000132873			0.000136379			0.000120408
	85.2649	0.000129525			0.000119915			0.000133827			0.000130245			0.000219604			0.00013266			0.000131669			0.000128075			0.000111061			0.000137565			0.000115494			0.000133498			0.000130019
	85.3545		0.000126918			0.000122348			0.000134094			0.000120206			0.000129909			0.000128576			0.000132964			0.000100847			9.90254e-05			0.000134139			0.000127891			0.000128078			0.000122622
	85.4829	0.000127184			0.000123143			0.000129055			0.000134359			0.000234218			0.000134021			0.000132136			0.000125372			0.000110734			0.000142035			0.000121767			0.000131242			0.00012704
	85.5732		0.000119707			0.000116139			0.000132902			0.00011939			0.000127631			0.000129337			0.000133417			9.81321e-05			0.000101527			0.000134213			0.000124914			0.000126586			0.000125609
	85.6572	0.000127509			0.000127242			0.000126918			0.000136919			0.000239896			0.000130231			0.000129605			0.000126697			0.000112253			0.000141915			0.000116466			0.000129988			0.000122704
	85.7483		0.00011843			0.000122476			0.00013322			0.000113595			0.000125088			0.000127852			0.000132797			9.92318e-05			0.000103838			0.000130611			0.000127301			0.000121828			0.000123035
	85.8683	0.000122827			0.00012988			0.000124914			0.00013777			0.000241249			0.000131592			0.000125219			0.000132909			0.000119512			0.000145054			0.000118655			0.000135808			0.000122853
	85.9601		0.000121635			0.000117178			0.000129406			0.000116571			0.000122992			0.000126509			0.000128307			9.79425e-05			0.000104898			0.000132509			0.000121353			0.000118103			0.000119385
	86.0557	0.000124789			0.000128975			0.000126633			0.000136486			0.000241615			0.000127621			0.000125674			0.000133044			0.000117624			0.0001451			0.000116947			0.000128873			0.00012213
	86.1481		0.000123551			0.000121204			0.000124122			0.000117812			0.000122322			0.000131696			0.000133725			9.90714e-05			0.000105703			0.000132719			0.000121564			0.000119291			0.000119846
	86.257	0.000121845			0.000130304			0.000127182			0.00013843			0.000240228			0.000123176			0.000125347			0.00013154			0.000119657			0.000143627			0.000125341			0.000129602			0.000117898
	86.3502		0.0001211			0.000122716			0.000125523			0.000122356			0.000121411			0.000130341			0.000129086			0.000104631			0.000107927			0.000137886			0.000114727			0.000119015			0.000119098
	86.4748	0.000123356			0.000130414			0.000127261			0.000136233			0.000233166			0.000122039			0.00012482			0.000129591			0.000117902			0.00013561			0.000132431			0.000123392			0.000119746
	86.5687		0.00012075			0.000121075			0.000128863			0.000116396			0.000124635			0.000133052			0.000126596			0.000111543			0.000111818			0.000140687			0.000119014			0.000114902			0.000120836
	86.6638	0.000124722			0.000128675			0.000125591			0.000135396			0.000218901			0.000122019			0.00012767			0.000131168			0.000113045			0.000136172			0.000129931			0.00012821			0.000123883
	86.7585		0.00012304			0.000126225			0.000133262			0.000113403			0.000127653			0.000129458			0.00012093			0.000115105			0.000114563			0.000140093			0.000113899			0.00011732			0.00012222
	86.8617	0.000126011			0.000129985			0.000128378			0.000138243			0.00020065			0.000127021			0.000128073			0.000130921			0.000115422			0.000138913			0.000126818			0.000131492			0.000127103
	86.9571		0.000119865			0.000125129			0.000131997			0.000114465			0.000126274			0.00013083			0.000120131			0.000122004			0.000112112			0.000138713			0.000114737			0.000119841			0.000122138
	87.0605	0.000125855			0.000131505			0.000124516			0.000138673			0.000180899			0.000125823			0.000126519			0.000133799			0.000116725			0.000136391			0.000127829			0.000130508			0.000128158
	87.1566		0.00012063			0.000125698			0.000129739			0.000116403			0.000128438			0.0001265			0.000116766			0.000121293			0.000112965			0.000129728			0.000113834			0.000120176			0.00012523
	87.2584	0.000127336			0.000131399			0.000122163			0.000136602			0.00016009			0.0001269			0.000127897			0.00013563			0.000113699			0.000138725			0.000130761			0.000135567			0.000127433
	87.3552		0.000119986			0.000124178			0.000126725			0.000116577			0.000122193			0.000127808			0.000117323			0.000122122			0.000114057			0.000127908			0.00011161			0.000123149			0.000125001
	87.4637	0.000124592			0.000132078			0.000124312			0.000135302			0.000133529			0.000126003			0.000127196			0.000134259			0.000109353			0.000139885			0.000131285			0.000135696			0.000123415
	87.5612		0.000117282			0.000128237			0.000126257			0.000111638			0.000122249			0.000127279			0.00012088			0.000124083			0.000112855			0.000129115			0.000114669			0.000125224			0.00012546
	87.6653	0.000124825			0.000130006			0.000126225			0.000134016			0.000121148			0.000128502			0.000126486			0.000136257			0.000110232			0.000137702			0.000127354			0.000126498			0.000119219
	87.7636		0.000115734			0.000123185			0.000127335			0.00010933			0.000124672			0.000126747			0.00012379			0.000125992			0.000110733			0.00012696			0.000121441			0.000126421			0.000129456
	87.8531	0.00012531			0.000128646			0.000125736			0.000128778			0.000126567			0.000130959			0.000125761			0.000127575			0.000111593			0.000134421			0.000125695			0.000124076			0.000124145
	87.952		0.000118055			0.000127442			0.000128469			0.000108134			0.000125615			0.000130845			0.00012524			0.000122519			0.000116354			0.000122771			0.000121695			0.000132			0.000127571
	88.058	0.000127168			0.000125374			0.000125349			0.000121027			0.000123743			0.00013267			0.000119528			0.000126231			0.000110542			0.000131637			0.000127015			0.00012546			0.000124175
	88.1577		0.000118631			0.000127795			0.000128619			0.000110726			0.000124089			0.000130849			0.000122308			0.000126135			0.000112546			0.000125554			0.000118504			0.000135965			0.000122171
	88.2548	0.000127218			0.000124716			0.000126567			0.000121482			0.000124885			0.000135835			0.000124241			0.000125944			0.000110752			0.00013017			0.000124652			0.000125318			0.000120464
	88.3552		0.000119271			0.000121041			0.000129692			0.000114721			0.000124088			0.000127182			0.000125359			0.00012963			0.0001107			0.000123536			0.00012165			0.000131691			0.000125017
	88.4635	0.000130176			0.000121295			0.000121286			0.000119596			0.000126186			0.000135687			0.000124599			0.000126794			0.000109546			0.000128475			0.0001272			0.000124644			0.000121855
	88.5647		0.000117994			0.000119222			0.000128215			0.000114026			0.00012343			0.000124773			0.000122328			0.000124639			0.000109792			0.000121581			0.000122549			0.000124392			0.00012373
	88.6565	0.000131611			0.000126712			0.000117783			0.000123154			0.000123168			0.000138194			0.00012399			0.000126093			0.000105451			0.000129164			0.000126285			0.000125777			0.000123636
	88.7584		0.000119543			0.000118795			0.000129619			0.000109061			0.00012504			0.000128117			0.000125765			0.000124172			0.00011202			0.000121112			0.000127823			0.00012052			0.000122521
	88.861	0.000131585			0.000126549			0.000118642			0.000118433			0.000115269			0.000137393			0.000120983			0.000128951			0.000107699			0.000130387			0.000129214			0.000131469			0.00011929
	88.9636		0.00011997			0.000117056			0.000125664			0.000111536			0.000124834			0.000125363			0.000126002			0.000119041			0.000112379			0.000121584			0.000126004			0.000115075			0.000119655
	89.0561	0.000129665			0.000124945			0.000121397			0.000120942			0.000117755			0.000133334			0.000123988			0.000128606			0.000107418			0.000125649			0.000126803			0.000125473			0.000122777
	89.1594		0.000120133			0.000124149			0.000122184			0.000112751			0.000120133			0.000125385			0.000130829			0.000112576			0.000113			0.000123814			0.000127693			0.000115302			0.000116739
	89.248	0.00012241			0.000125761			0.00012358			0.00012592			0.00011812			0.00013452			0.000120593			0.000125351			0.00010742			0.000123636			0.000124111			0.000128127			0.000116117
	89.3519		0.000120495			0.000125562			0.00012318			0.000120138			0.000118885			0.000126019			0.00012774			0.00010842			0.000117072			0.000129569			0.000120098			0.000118113			0.000114651
	89.4565	0.000120225			0.000124672			0.000122372			0.000124005			0.000124176			0.000133612			0.000119425			0.000128186			0.000105656			0.000125158			0.000126323			0.000127235			0.000120611
	89.5612		0.000122034			0.000123294			0.000120619			0.00011565			0.000121461			0.000125451			0.000128162			0.000111201			0.000118302			0.00012732			0.000126475			0.000114708			0.00011061
	89.6534	0.000121219			0.000119456			0.000117419			0.000125333			0.000125796			0.000132883			0.000124324			0.000127651			0.000106061			0.00012825			0.000123835			0.00012785			0.000121231
	89.7589		0.000117402			0.000122393			0.000124266			0.000115942			0.00012433			0.000123566			0.000124655			0.000112824			0.000116966			0.000128178			0.000123028			0.000116004			0.000110077
	89.8491	0.00012101			0.000123128			0.00012007			0.00012951			0.000124617			0.0001289			0.000128558			0.000123441			0.000106198			0.000126754			0.000124049			0.000132826			0.00011818
	89.9552		0.000116094			0.000121242			0.000122809			0.00011596			0.000119873			0.000126612			0.000124505			0.000115792			0.000114586			0.000128052			0.000127718			0.000117267			0.000111133
	90.0513	0.00012612			0.000124958			0.000118687			0.000129185			0.000123841			0.000127418			0.00012717			0.000125141			0.000100423			0.000127662			0.00011948			0.000135854			0.00012102
	90.1581		0.000112556			0.000119569			0.000120891			0.000114283			0.000122592			0.000123437			0.000121707			0.000111308			0.000116155			0.000127454			0.000123632			0.00011845			0.000112229
	90.2589	0.000125008			0.00012711			0.000118316			0.000135			0.00012329			0.000125588			0.0001301			0.000127186			0.000101096			0.000126375			0.000120341			0.000135738			0.000121577
	90.3665		0.000115443			0.000120691			0.000116479			0.000115888			0.000119075			0.000124286			0.000121411			0.000114351			0.000116402			0.000124596			0.000121057			0.000118686			0.000110085
	90.4503	0.000123644			0.000128637			0.000119091			0.00013891			0.000122385			0.000122993			0.000131937			0.000125364			9.95289e-05			0.000129295			0.000119786			0.000137619			0.000117479
	90.5585		0.000115015			0.000121224			0.000117718			0.000114222			0.000117858			0.000123164			0.00012191			0.000115893			0.000115069			0.000130487			0.000124691			0.000122873			0.000114268
	90.6521	0.000120381			0.000130814			0.000118315			0.000141554			0.000123839			0.000121094			0.000131113			0.000123304			0.000102237			0.000125364			0.000114593			0.000134495			0.000112546
	90.7612		0.0001114			0.000119603			0.000116855			0.000109193			0.0001129			0.000123084			0.000126822			0.000117654			0.000108985			0.000129975			0.000126391			0.000124971			0.000115329
	90.8498	0.00012322			0.000128009			0.000116422			0.000137051			0.000125623			0.000118102			0.000125299			0.000118539			0.000107091			0.000125049			0.000118539			0.000129952			0.0001151
	90.9595		0.000112607			0.000120754			0.00011681			0.000109307			0.000116154			0.000125012			0.000126433			0.00011587			0.000110402			0.000130008			0.000123671			0.000128774			0.000114414
	91.0414	0.000124799			0.000121245			0.000112136			0.000133683			0.000126343			0.0001215			0.000125295			0.000119301			0.000104761			0.00012522			0.000120052			0.000124344			0.000119625
	91.1519		0.000116553			0.000125091			0.000118119			0.000107938			0.000116083			0.000130708			0.000124571			0.00012046			0.000108565			0.000130605			0.000120546			0.000134612			0.000108321
	91.249	0.000116555			0.000123697			0.000114088			0.000131506			0.00012454			0.000125594			0.000124025			0.000116315			0.00010888			0.000134386			0.000121432			0.000122426			0.000116911
	91.3602		0.000118827			0.000118384			0.000117118			0.000107721			0.000117685			0.000129112			0.000124951			0.000123722			0.000110068			0.000128419			0.0001202			0.000134584			0.000112539
	91.4522	0.000120163			0.000122266			0.000107394			0.000127676			0.000123303			0.000124272			0.000127388			0.000116759			0.00011294			0.000129284			0.000118472			0.000119101			0.000116156
	91.5641		0.000120832			0.000116266			0.000118714			0.000109787			0.0001135			0.00012575			0.000121823			0.00012807			0.00010589			0.000125102			0.000120054			0.000132269			0.00010978
	91.6506	0.000120772			0.000121264			0.00010534			0.000127276			0.000123733			0.000123594			0.000124779			0.000119876			0.00011492			0.000131278			0.000120875			0.00011767			0.000120974
	91.7633		0.000123559			0.000110581			0.000117629			0.000110462			0.000117704			0.000128185			0.00012287			0.000126851			0.000109316			0.000127763			0.000125907			0.000128956			0.000113748
	91.8491	0.000124068			0.000122935			0.000104973			0.000122116			0.000120531			0.000120816			0.000118883			0.000120484			0.000113966			0.000128956			0.000122831			0.000116414			0.00011776
	91.9625		0.00011938			0.000112134			0.000113205			0.000111491			0.000119882			0.00012972			0.000121495			0.000126176			0.000107611			0.000127672			0.000124615			0.00012569			0.000119653
	92.0493	0.000121169			0.000123945			0.000106486			0.000126339			0.000117836			0.000119533			0.000118065			0.0001168			0.000120277			0.000124694			0.00013034			0.000112191			0.000120633
	92.1633		0.000119781			0.000111103			0.000114325			0.000111943			0.000124689			0.000130006			0.000126957			0.000124979			0.000104959			0.000128464			0.000123413			0.000121172			0.000116209
	92.2404	0.000121753			0.000119324			0.000113697			0.000127125			0.000117171			0.000128569			0.000114517			0.000118621			0.000120344			0.000123587			0.000129674			0.00011808			0.000118092
	92.3551		0.000121093			0.000112099			0.000120858			0.000118154			0.000123976			0.000125246			0.000125262			0.000122665			0.000107853			0.000133976			0.000119589			0.000121625			0.000116245
	92.4427	0.000119941			0.000119493			0.000116292			0.000123173			0.000118138			0.000132072			0.000111434			0.000125764			0.000118127			0.000126779			0.000125579			0.00011762			0.000120605
	92.5582		0.000125542			0.000111757			0.000121296			0.000116082			0.000123442			0.000121538			0.000127552			0.000126594			0.000104321			0.000129056			0.000122264			0.000120664			0.000114504
	92.6389	0.000121193			0.000115247			0.000118365			0.000122642			0.000120414			0.000130969			0.000108607			0.000127402			0.000119284			0.000127076			0.000126809			0.000114427			0.0001153
	92.755		0.000125553			0.000111616			0.000125345			0.000115199			0.000120769			0.000117026			0.000127907			0.000127795			0.000102846			0.000123069			0.000123682			0.000117085			0.000115348
	92.8506	0.000118178			0.000114939			0.000121035			0.000121962			0.000119529			0.000132394			0.000108684			0.000123648			0.000116795			0.000125744			0.000126529			0.000114897			0.000115705
	92.9675		0.000127017			0.000113549			0.000124635			0.000115877			0.000113538			0.000119813			0.000127552			0.000130339			0.000108388			0.000121591			0.000122166			0.000115023			0.000119423
	93.0484	0.000119912			0.000116703			0.000119982			0.000118366			0.000119644			0.000135588			0.00010635			0.000128249			0.000113796			0.000127925			0.000121688			0.000119656			0.000119971
	93.1661		0.000125604			0.000109003			0.000125277			0.00011187			0.000118405			0.000118783			0.000127278			0.000122484			0.000113594			0.000122074			0.000122621			0.000112434			0.000121128
	93.2327	0.000120514			0.000118682			0.000117357			0.000122005			0.000115769			0.000135438			0.000104729			0.000130329			0.000114253			0.00013001			0.000120453			0.000113867			0.000123321
	93.351		0.000124932			0.000110344			0.000120784			0.0001126			0.000117929			0.000116236			0.000127214			0.000119813			0.000116448			0.000114268			0.000119235			0.000109679			0.000118313
	93.4449	0.000121214			0.000116602			0.000117194			0.000122962			0.000117785			0.000133669			0.000110387			0.00013216			0.000109395			0.000131109			0.000121141			0.000117894			0.000118611
	93.5639		0.000127399			0.000111215			0.000120602			0.000113572			0.00012018			0.000114305			0.00012425			0.000117365			0.000117319			0.000122197			0.000120042			0.000112032			0.000124015
	93.6415	0.000121533			0.000118312			0.000112684			0.00012227			0.000119964			0.00013329			0.00011053			0.000131666			0.000106196			0.000129386			0.000118822			0.000118111			0.000118408
	93.7613		0.000126732			0.000117105			0.000120123			0.000111809			0.000120769			0.000114133			0.000124296			0.000110434			0.000117443			0.000123066			0.000118628			0.000113173			0.000123234
	93.8404	0.000121853			0.000114571			0.000108175			0.000121577			0.000122144			0.000132911			0.000110674			0.000131172			0.000102997			0.000127662			0.000116502			0.000118328			0.000118205
	93.9609		0.000126066			0.000117163			0.000119643			0.000110045			0.000121358			0.000113962			0.000124343			0.000103504			0.000117568			0.000123936			0.000117213			0.000114313			0.000122453
	94.0418	0.000122173			0.000111878			0.000103666			0.000120885			0.000124323			0.000132532			0.000110817			0.000130678			9.97978e-05			0.000125939			0.000114183			0.000118545			0.000118002
	94.163		0.000125399			0.000121357			0.000119164			0.000108282			0.000121947			0.00011379			0.000124389			9.6574e-05			0.000117693			0.000124806			0.000115799			0.000115454			0.000121672
	94.2363	0.000122493			0.000112233			9.91562e-05			0.000120192			0.000126502			0.000132153			0.00011096			0.000130184			9.65988e-05			0.000124215			0.000111864			0.000118761			0.000117798
	94.3583		0.000124732			0.00012088			0.000118685			0.000106519			0.000122536			0.000113618			0.000124436			8.96438e-05			0.000117817			0.000125676			0.000114385			0.000116594			0.000120891
	94.4556	0.000122813			0.000114918			9.46469e-05			0.0001195			0.000128682			0.000131775			0.000111104			0.00012969			9.33999e-05			0.000122492			0.000109545			0.000118978			0.000117595
	94.5783		0.000124066			0.000120973			0.000118206			0.000104755			0.000123125			0.000113446			0.000124482			8.27136e-05			0.000117941			0.000126545			0.000112971			0.000117735			0.00012011
	94.634	0.000123132			0.000117603			9.01375e-05			0.000118807			0.000130861			0.000131396			0.000111247			0.000129197			9.02009e-05			0.000120768			0.000107225			0.000119195			0.000117392
	94.7573		0.000123399			0.000121066			0.000117726			0.000102992			0.000123714			0.000113274			0.000124528			7.57834e-05			0.000118066			0.000127415			0.000111557			0.000118875			0.000119329
	94.8348	0.000123452			0.000120288			8.56282e-05			0.000118115			0.00013304			0.000131017			0.00011139			0.000128703			8.7002e-05			0.000119045			0.000104906			0.000119412			0.000117189
	94.959		0.000122732			0.000121159			0.000117247			0.000101229			0.000124303			0.000113102			0.000124575			6.88532e-05			0.00011819			0.000128285			0.000110143			0.000120016			0.000118548
					0.000122973
						0.000121253
					0.000125657
						0.000121346
					0.000128342
						0.000121439
					0.000131027
						0.000121532
	Temperature\-dF/dT			Females
	65.0984	7.78244e-05			5.0548e-05			6.24059e-05			5.22907e-05			5.84191e-05			4.61231e-05			8.68792e-05			-1.07859e-05			3.77302e-05			-0.000244038			-0.000603171			9.12103e-05			5.12636e-05
	65.1167		-5.09884e-05			8.14465e-05			7.74924e-05			6.10765e-05			2.11181e-05			6.99479e-05			6.2937e-05			8.62358e-06			-4.67948e-05			6.77837e-05			-5.59923e-05			6.1298e-05			4.66166e-05
	65.305	7.5092e-05			5.27223e-05			6.11141e-05			5.37535e-05			5.9661e-05			4.98452e-05			8.69796e-05			-5.03124e-06			4.99735e-05			-0.000101277			-0.000386248			8.86495e-05			5.00987e-05
	65.3241		1.74783e-05			8.10468e-05			7.53425e-05			6.32327e-05			2.76069e-05			7.19384e-05			6.38691e-05			1.68535e-05			4.49335e-05			6.36074e-05			-3.62637e-08			6.45464e-05			4.92617e-05
	65.4983	7.23597e-05			5.48966e-05			5.98223e-05			5.52164e-05			6.09027e-05			5.35673e-05			8.70799e-05			7.23434e-07			6.22169e-05			4.14843e-05			-0.000169324			8.60887e-05			4.89339e-05
	65.5181		8.5945e-05			8.06471e-05			7.31925e-05			6.53889e-05			3.40958e-05			7.39288e-05			6.48012e-05			2.50834e-05			0.000136662			5.94311e-05			5.59198e-05			6.77948e-05			5.19069e-05
	65.6844	6.96274e-05			5.70709e-05			5.85304e-05			5.66793e-05			6.21446e-05			5.72894e-05			8.71803e-05			6.4781e-06			7.44602e-05			0.000184245			4.75993e-05			8.35279e-05			4.7769e-05
	65.705		0.000154412			8.02474e-05			7.10426e-05			6.7545e-05			4.05846e-05			7.59193e-05			6.57333e-05			3.33133e-05			0.00022839			5.52548e-05			0.000111876			7.10432e-05			5.45521e-05
	65.8945	6.68951e-05			5.92453e-05			5.72386e-05			5.81421e-05			6.33864e-05			6.10115e-05			8.72807e-05			1.22328e-05			8.67035e-05			0.000327006			0.000264523			8.09671e-05			4.66042e-05
	65.9159		0.000222878			7.98477e-05			6.88927e-05			6.97012e-05			4.70734e-05			7.79097e-05			6.66655e-05			4.15432e-05			0.000320118			5.10785e-05			0.000167832			7.42916e-05			5.71973e-05
	66.0799	6.41628e-05			6.14196e-05			5.59468e-05			5.9605e-05			6.46282e-05			6.47336e-05			8.7381e-05			1.79874e-05			9.89469e-05			0.000469767			0.000481446			7.84063e-05			4.54393e-05
	66.102		0.000291345			7.9448e-05			6.67427e-05			7.18573e-05			5.35623e-05			7.99002e-05			6.75976e-05			4.97731e-05			0.000411847			4.69022e-05			0.000223788			7.754e-05			5.98425e-05
	66.3005	6.14305e-05			6.35939e-05			5.4655e-05			6.10678e-05			6.587e-05			6.84558e-05			8.74814e-05			2.37421e-05			0.00011119			0.000612528			0.000698369			7.58455e-05			4.42745e-05
	66.3235		0.000359812			7.90483e-05			6.45928e-05			7.40135e-05			6.00512e-05			8.18906e-05			6.85297e-05			5.8003e-05			0.000503575			4.27259e-05			0.000279744			8.07884e-05			6.24877e-05
	66.496	5.86982e-05			6.57682e-05			5.33632e-05			6.25307e-05			6.71118e-05			7.21779e-05			8.75818e-05			2.94968e-05			0.000123434			0.000755289			0.000915293			7.32847e-05			4.31096e-05
	66.5197		0.000428279			7.86486e-05			6.24429e-05			7.61696e-05			6.654e-05			8.38811e-05			6.94618e-05			6.62329e-05			0.000595303			3.85496e-05			0.0003357			8.40368e-05			6.51329e-05
	66.6894	5.89136e-05			6.42025e-05			5.12679e-05			6.46946e-05			6.57089e-05			7.68846e-05			8.52139e-05			3.52093e-05			0.000133718			0.000891161			0.00112839			7.08146e-05			4.01854e-05
	66.7138		0.000500096			8.2805e-05			6.33175e-05			7.61507e-05			7.62154e-05			8.79161e-05			7.28057e-05			7.12121e-05			0.000681861			3.45604e-05			0.000384682			8.65679e-05			6.91314e-05
	66.9015	4.86843e-05			6.18768e-05			4.58636e-05			6.77468e-05			6.87043e-05			7.77414e-05			8.16436e-05			4.02793e-05			0.000145621			0.00100657			0.00132959			7.48386e-05			3.77686e-05
	66.9268		0.000550864			8.45968e-05			6.28789e-05			7.68736e-05			7.67536e-05			8.35054e-05			7.04396e-05			7.78175e-05			0.000757757			3.58936e-05			0.000431082			8.47996e-05			6.18036e-05
	67.0943	4.91354e-05			6.31496e-05			4.73075e-05			7.56664e-05			7.08568e-05			7.38929e-05			8.01525e-05			4.57436e-05			0.000153046			0.00111334			0.0015237			7.02321e-05			3.94446e-05
	67.1203		0.000597821			8.63421e-05			6.10457e-05			7.83789e-05			7.70082e-05			8.29729e-05			7.68796e-05			8.4535e-05			0.000831143			3.41125e-05			0.000472836			8.53654e-05			6.19018e-05
	67.3024	5.04089e-05			6.11075e-05			4.26654e-05			7.88961e-05			7.78471e-05			7.26454e-05			7.91154e-05			4.85718e-05			0.000154796			0.00120724			0.00169947			7.22918e-05			3.79925e-05
	67.3293		0.000637311			9.12971e-05			5.07243e-05			7.80811e-05			7.89289e-05			7.98861e-05			7.58929e-05			8.78364e-05			0.000878207			3.51875e-05			0.000500364			8.98732e-05			6.19282e-05
	67.5046	5.19186e-05			5.96154e-05			4.24986e-05			8.26536e-05			7.67636e-05			6.41739e-05			7.49782e-05			5.22775e-05			0.000155972			0.00127369			0.00184685			7.51725e-05			3.46082e-05
	67.5323		0.000669811			9.15596e-05			5.73118e-05			8.44061e-05			8.08889e-05			7.43268e-05			7.23825e-05			8.2515e-05			0.000924175			3.33396e-05			0.000530878			8.84422e-05			5.82557e-05
	67.7015	5.21514e-05			5.65454e-05			4.31643e-05			8.10886e-05			7.84311e-05			5.82421e-05			7.63479e-05			4.85621e-05			0.000161825			0.00134353			0.00197911			7.43239e-05			2.74443e-05
	67.7299		0.000700236			9.29554e-05			5.55475e-05			8.325e-05			8.07264e-05			7.00996e-05			7.17236e-05			8.27682e-05			0.000967379			3.30654e-05			0.000556654			9.18214e-05			5.94154e-05
	67.904	5.44179e-05			5.82911e-05			4.55979e-05			7.46171e-05			7.48125e-05			5.90304e-05			7.28693e-05			4.78943e-05			0.000166841			0.00139151			0.00208127			7.54882e-05			3.04075e-05
	67.9332		0.000728418			9.41264e-05			4.82243e-05			8.24229e-05			8.18775e-05			7.42857e-05			6.56814e-05			8.01614e-05			0.000990661			3.13071e-05			0.000581021			9.17986e-05			6.00732e-05
	68.1099	5.33168e-05			5.92186e-05			4.56679e-05			7.44746e-05			7.37743e-05			5.26646e-05			7.45904e-05			4.51936e-05			0.000163704			0.00144041			0.00215511			8.04286e-05			2.22179e-05
	68.1399		0.000743857			9.69554e-05			4.89896e-05			7.89786e-05			7.71414e-05			7.32782e-05			6.42607e-05			8.52907e-05			0.00100763			3.19164e-05			0.000593339			8.68414e-05			5.82996e-05
	68.3111	4.36146e-05			6.07307e-05			4.11864e-05			7.65739e-05			7.72925e-05			4.98621e-05			6.67554e-05			4.11518e-05			0.000158926			0.00147171			0.00218952			8.56882e-05			2.74061e-05
	68.3419		0.000763421			9.33347e-05			4.69911e-05			7.5205e-05			7.94386e-05			7.64168e-05			6.40471e-05			8.22089e-05			0.00101501			3.26279e-05			0.000606364			8.41975e-05			6.16986e-05
	68.5167	3.91514e-05			5.64407e-05			3.84375e-05			7.49207e-05			7.68086e-05			4.85661e-05			6.54754e-05			3.71257e-05			0.000156042			0.00149181			0.00219005			8.66946e-05			2.81754e-05
	68.5482		0.000773757			8.79089e-05			4.62757e-05			7.733e-05			7.55754e-05			7.75471e-05			6.47189e-05			7.07075e-05			0.00102634			3.06189e-05			0.000620114			8.37014e-05			5.50564e-05
	68.704	4.39704e-05			5.68143e-05			3.62864e-05			7.81182e-05			7.05082e-05			4.87386e-05			5.85507e-05			3.16125e-05			0.000150748			0.00151705			0.00215155			8.36986e-05			2.41311e-05
	68.7363		0.000785618			8.71421e-05			4.52236e-05			7.35118e-05			6.90896e-05			8.24621e-05			5.716e-05			6.60296e-05			0.00103466			3.48761e-05			0.000626282			7.53964e-05			4.33271e-05
	68.907	3.90954e-05			5.2765e-05			3.71554e-05			7.78293e-05			6.68446e-05			4.74868e-05			5.27743e-05			2.85407e-05			0.00014784			0.00154332			0.00208249			8.24061e-05			1.57604e-05
	68.94		0.000782957			8.41764e-05			4.51236e-05			7.42379e-05			6.55068e-05			8.33121e-05			5.45829e-05			5.85243e-05			0.00104314			3.47146e-05			0.000630228			7.11404e-05			4.40193e-05
	69.1257	3.63657e-05			5.36682e-05			3.73554e-05			7.97179e-05			6.66582e-05			4.79646e-05			5.58682e-05			3.24657e-05			0.000144914			0.00155265			0.00199338			8.02839e-05			1.67975e-05
	69.1596		0.000789989			7.74589e-05			3.802e-05			7.48286e-05			6.25239e-05			8.19214e-05			5.47818e-05			5.89657e-05			0.00104448			3.325e-05			0.000630886			6.9485e-05			3.796e-05
	69.3268	2.96029e-05			5.74329e-05			2.69911e-05			7.06707e-05			6.55782e-05			5.40382e-05			5.81261e-05			3.27229e-05			0.000140138			0.00156235			0.00188998			7.02446e-05			1.80793e-05
	69.3615		0.000787543			7.60346e-05			3.18814e-05			6.86354e-05			6.00136e-05			9.08654e-05			5.67404e-05			5.59207e-05			0.00104878			3.50843e-05			0.000635743			6.84057e-05			3.37232e-05
	69.5246	2.84721e-05			5.80089e-05			2.80968e-05			6.83861e-05			6.02107e-05			5.36075e-05			6.00725e-05			2.71357e-05			0.000138019			0.00156952			0.00178424			6.65111e-05			1.53793e-05
	69.5601		0.000795368			6.90986e-05			3.07879e-05			6.96582e-05			6.11207e-05			9.09668e-05			4.94079e-05			5.668e-05			0.00105155			3.08875e-05			0.000638975			7.27171e-05			3.24161e-05
	69.7227	2.99654e-05			5.30607e-05			2.25143e-05			6.7185e-05			5.76039e-05			6.09179e-05			6.33446e-05			3.16207e-05			0.00013376			0.00157316			0.00166734			6.73357e-05			8.40429e-06
	69.759		0.000803993			6.87882e-05			3.76493e-05			6.99704e-05			6.39268e-05			8.981e-05			5.25589e-05			5.90561e-05			0.00105771			2.31257e-05			0.000635707			7.54414e-05			2.42889e-05
	69.9235	1.95468e-05			4.90032e-05			1.8785e-05			6.41643e-05			5.37557e-05			6.60979e-05			5.82789e-05			2.744e-05			0.000138379			0.00156966			0.00155777			6.77546e-05			2.00214e-06
	69.9605		0.000803164			6.81604e-05			3.68936e-05			6.44232e-05			6.39064e-05			8.82971e-05			4.649e-05			5.36075e-05			0.00106577			2.26125e-05			0.000637161			7.63421e-05			1.56425e-05
	70.125	1.52907e-05			4.60682e-05			1.68104e-05			6.643e-05			4.90057e-05			6.57818e-05			6.10011e-05			2.69889e-05			0.000130369			0.00156919			0.00146779			6.28411e-05			1.65429e-06
	70.1628		0.000803232			6.00993e-05			3.62789e-05			6.49193e-05			5.972e-05			8.46693e-05			5.40321e-05			5.51618e-05			0.00107404			1.86143e-05			0.000633025			7.52414e-05			1.59007e-05
	70.3276	1.36925e-05			4.47771e-05			1.15904e-05			7.01504e-05			5.24511e-05			6.53479e-05			5.94829e-05			2.37332e-05			0.000127898			0.00156923			0.00139365			6.35293e-05			4.26393e-06
	70.3662		0.000798864			6.3155e-05			3.07332e-05			6.57814e-05			5.45807e-05			8.05375e-05			5.08346e-05			5.38814e-05			0.00106867			1.81096e-05			0.000622682			7.41564e-05			1.16907e-05
	70.5227	1.39468e-05			4.15575e-05			9.34393e-06			7.04932e-05			4.59318e-05			6.50625e-05			5.57539e-05			1.8735e-05			0.000128567			0.00156024			0.00134463			6.48014e-05			2.17107e-06
	70.5621		0.000801225			6.05789e-05			3.32818e-05			6.70607e-05			5.504e-05			7.58171e-05			5.06961e-05			5.09129e-05			0.00106265			1.12093e-05			0.00062255			7.58464e-05			1.069e-05
	70.7331	8.5325e-06			4.17346e-05			1.54064e-05			6.42796e-05			3.99161e-05			6.29457e-05			5.53218e-05			1.39093e-05			0.000128857			0.00156216			0.00129951			6.47586e-05			-3.28071e-06
	70.7733		0.000797511			6.15175e-05			3.24993e-05			6.44332e-05			5.19193e-05			7.02014e-05			4.63164e-05			4.97896e-05			0.00106536			7.025e-06			0.000616779			7.55132e-05			2.71393e-06
	70.923	2.13321e-06			4.14407e-05			1.62529e-05			6.10843e-05			2.85446e-05			6.48418e-05			5.15957e-05			1.48482e-05			0.000127381			0.00155915			0.00127537			5.87254e-05			-2.76393e-06
	70.9639		0.000794464			5.79264e-05			2.54054e-05			6.583e-05			5.21618e-05			7.15907e-05			3.95629e-05			4.90475e-05			0.00104952			3.69679e-06			0.000609093			7.24336e-05			4.29286e-07
	71.1288	2.59857e-06			4.17546e-05			1.36829e-05			5.98882e-05			2.32554e-05			6.49061e-05			5.12779e-05			1.32625e-05			0.000124356			0.00155001			0.00126334			5.695e-05			-9.56286e-06
	71.1706		0.000787996			6.29768e-05			2.52929e-05			6.53986e-05			4.78736e-05			6.97586e-05			3.71421e-05			5.32079e-05			0.00104064			-2.2075e-06			0.000601782			6.61554e-05			-2.49571e-06
	71.3231	1.55e-07			4.41454e-05			1.71379e-05			5.85882e-05			2.38961e-05			6.30696e-05			4.47129e-05			1.16461e-05			0.000124161			0.00154301			0.00126059			5.88821e-05			-3.47429e-06
	71.3656		0.000779268			5.95564e-05			2.55046e-05			6.06629e-05			5.03618e-05			6.589e-05			3.92818e-05			4.73507e-05			0.0010251			-5.35286e-06			0.000593432			6.19125e-05			4.57429e-06
	71.5253	5.10321e-06			4.88857e-05			1.65118e-05			4.86579e-05			2.12518e-05			5.99993e-05			4.13961e-05			7.99286e-06			0.000120219			0.00153655			0.00126615			5.67129e-05			-6.62536e-06
	71.5686		0.000765814			5.92939e-05			2.53079e-05			5.91261e-05			5.20804e-05			6.36314e-05			3.88454e-05			3.61111e-05			0.00101479			-5.86607e-06			0.000585272			6.29761e-05			-4.175e-07
	71.7273	3.8025e-06			4.86307e-05			1.41479e-05			4.38129e-05			1.94318e-05			5.51768e-05			3.69179e-05			6.08107e-06			0.000117125			0.00153625			0.00127497			5.09261e-05			-8.91929e-06
	71.7713		0.000759404			5.84954e-05			2.38921e-05			5.16e-05			4.36196e-05			6.23211e-05			3.76393e-05			3.4655e-05			0.00100909			-6.31429e-06			0.000581257			5.99289e-05			-1.07586e-05
	71.922	3.90036e-06			3.94918e-05			1.08439e-05			4.60821e-05			1.609e-05			5.30125e-05			3.11679e-05			2.28393e-06			0.000114594			0.00153199			0.00128525			5.07782e-05			-1.33779e-05
	71.9668		0.000744886			5.48429e-05			1.87361e-05			5.04286e-05			4.46346e-05			6.06529e-05			3.37325e-05			2.82979e-05			0.000995171			-4.1925e-06			0.000573186			5.62204e-05			-1.45832e-05
	72.1335	4.89964e-06			3.60982e-05			6.43107e-06			4.81911e-05			1.64114e-05			5.30254e-05			2.84814e-05			2.57857e-06			0.00010953			0.00152506			0.00130165			4.80868e-05			-1.63011e-05
	72.1792		0.0007335			4.61171e-05			1.4115e-05			4.70439e-05			4.51079e-05			5.74864e-05			2.78821e-05			2.72039e-05			0.000981786			-5.75893e-06			0.000564489			5.13668e-05			-1.92282e-05
	72.3385	1.62036e-06			3.44061e-05			-2.77857e-06			4.27514e-05			1.90825e-05			5.31407e-05			2.4855e-05			-1.73786e-06			0.00010358			0.00151791			0.00131362			4.26543e-05			-1.45243e-05
	72.3849		0.00071255			4.82793e-05			8.2675e-06			4.44286e-05			4.51018e-05			5.886e-05			2.50943e-05			2.25268e-05			0.000970221			1.19857e-06			0.000559007			5.25904e-05			-2.54686e-05
	72.5299	1.2235e-05			3.09189e-05			-4.65679e-06			4.07511e-05			1.24311e-05			5.05861e-05			1.79689e-05			-1.62464e-06			9.96625e-05			0.00152348			0.00133979			3.87257e-05			-1.18339e-05
	72.5771		0.000701136			4.66668e-05			2.96679e-06			4.19229e-05			4.67161e-05			5.61911e-05			1.64282e-05			2.03686e-05			0.000963003			3.06821e-06			0.000555789			5.71107e-05			-2.42982e-05
	72.7337	3.23564e-05			3.44464e-05			-6.5325e-06			3.65157e-05			1.75871e-05			5.19143e-05			1.70111e-05			-6.78929e-07			9.54025e-05			0.00152932			0.00135557			3.60621e-05			-1.63889e-05
	72.7817		0.000690657			4.55604e-05			4.32464e-06			3.53004e-05			4.83668e-05			5.55604e-05			2.08054e-05			1.96736e-05			0.000950796			-2.54786e-06			0.000553121			6.06332e-05			-2.97404e-05
	72.9347	5.77261e-05			3.36689e-05			-7.89536e-06			3.04879e-05			1.4495e-05			4.69025e-05			1.26404e-05			-2.7575e-06			9.44814e-05			0.00151705			0.00138148			3.48061e-05			-1.83482e-05
	72.9835		0.000681729			4.63904e-05			-2.61786e-07			3.10136e-05			5.16736e-05			5.35896e-05			1.16057e-05			1.19943e-05			0.000948443			-2.09679e-06			0.000547054			5.76111e-05			-3.11654e-05
	73.1291	6.53229e-05			2.72907e-05			-1.38036e-05			3.16586e-05			1.15354e-05			3.92007e-05			1.45682e-05			-7.66e-06			8.98775e-05			0.00151509			0.00141699			3.15539e-05			-2.17382e-05
	73.1786		0.000676468			4.14314e-05			1.96429e-06			3.03821e-05			5.32486e-05			5.16839e-05			1.36361e-05			8.07393e-06			0.000940271			-7.62143e-07			0.000536011			5.85704e-05			-3.21918e-05
	73.3322	7.03725e-05			2.19518e-05			-1.87686e-05			3.42971e-05			1.40786e-05			4.08521e-05			9.92679e-06			-1.15821e-05			8.38543e-05			0.00151772			0.00146444			3.14471e-05			-1.83486e-05
	73.3825		0.000666861			4.00979e-05			1.59071e-06			3.08989e-05			4.88368e-05			4.56711e-05			9.86928e-06			8.8325e-06			0.000936836			-1.93214e-07			0.000526343			5.03229e-05			-3.36879e-05
	73.5365	7.24293e-05			1.41671e-05			-2.50868e-05			3.30196e-05			2.32643e-05			4.12839e-05			4.9e-06			-1.49268e-05			8.34136e-05			0.00151804			0.00154462			3.47714e-05			-1.51518e-05
	73.5876		0.000668882			4.07257e-05			2.1225e-06			2.73582e-05			4.68732e-05			4.26832e-05			1.24989e-05			2.49821e-06			0.000916803			-6.55179e-06			0.000521054			5.29661e-05			-2.85343e-05
	73.7379	6.89018e-05			1.58675e-05			-2.02621e-05			3.21818e-05			3.07589e-05			4.13168e-05			-1.42214e-06			-2.04675e-05			8.26261e-05			0.00152101			0.00163072			3.62189e-05			-1.18054e-05
	73.7898		0.00066685			3.87204e-05			3.38214e-06			1.79132e-05			4.42568e-05			4.14971e-05			1.01314e-05			3.9275e-06			0.000908175			-9.94357e-06			0.000519018			5.20682e-05			-3.67614e-05
	73.934	6.00086e-05			1.35982e-05			-2.137e-05			3.21114e-05			5.02714e-05			3.96132e-05			-4.03786e-06			-1.6445e-05			7.90243e-05			0.00152922			0.0017457			3.68432e-05			-1.13661e-05
	73.9867		0.000679721			3.2535e-05			-1.2925e-06			1.97554e-05			4.01721e-05			4.05536e-05			6.80179e-06			3.09964e-06			0.00089485			-8.20607e-06			0.000509839			4.39179e-05			-4.15968e-05
	74.1393	5.52346e-05			1.12779e-05			-2.35207e-05			2.92736e-05			6.93104e-05			4.0725e-05			-3.01357e-06			-1.69614e-05			7.88232e-05			0.0015239			0.00187888			4.12604e-05			-1.00614e-05
	74.1927		0.000699171			3.45854e-05			-4.94179e-06			1.92807e-05			3.41282e-05			4.35432e-05			6.45821e-06			6.56071e-06			0.000881761			-1.19521e-05			0.000502057			3.46989e-05			-4.53943e-05
	74.3411	4.755e-05			8.41714e-06			-2.12079e-05			1.78829e-05			7.60071e-05			3.66932e-05			-1.44893e-06			-1.4265e-05			7.81257e-05			0.00153008			0.00203513			3.988e-05			-3.93821e-06
	74.3953		0.000723189			3.19257e-05			-3.19536e-06			1.35139e-05			3.03464e-05			4.24564e-05			4.1475e-06			3.79821e-06			0.000868225			-1.36532e-05			0.000498743			2.82043e-05			-3.64529e-05
	74.5422	3.65679e-05			1.30707e-05			-1.67936e-05			1.01875e-05			7.00504e-05			3.17529e-05			-3.96429e-08			-8.26536e-06			7.24775e-05			0.00153433			0.00222682			4.40504e-05			-2.24179e-06
	74.5973		0.000760711			3.05193e-05			1.72107e-06			1.44311e-05			3.14011e-05			4.28093e-05			-4.30714e-07			2.52143e-07			0.000864343			-1.08343e-05			0.000494382			2.5975e-05			-3.64393e-05
	74.7304	1.81029e-05			1.45168e-05			-1.82504e-05			1.43293e-05			6.28418e-05			2.90114e-05			1.70643e-06			6.81786e-07			7.50654e-05			0.00153596			0.00242173			4.55254e-05			6.00678e-06
	74.7862		0.000821582			2.98132e-05			2.28464e-06			1.27504e-05			2.31579e-05			4.49932e-05			5.08607e-06			-1.29e-06			0.000850225			-1.10411e-05			0.000496632			2.17507e-05			-3.78325e-05
	74.9283	8.96571e-06			1.36461e-05			-1.58143e-05			1.68057e-05			5.52868e-05			3.54336e-05			3.07571e-06			5.04321e-06			7.48189e-05			0.00154068			0.00262656			4.81004e-05			1.4685e-05
	74.9848		0.000910247			3.07764e-05			4.2e-07			1.41989e-05			1.96525e-05			4.20743e-05			1.66071e-07			2.10714e-08			0.000831046			-5.64357e-06			0.000497379			1.96418e-05			-3.63182e-05
	75.1356	-1.19821e-06			1.845e-05			-1.30143e-05			1.97461e-05			4.54636e-05			4.33961e-05			3.19857e-06			8.7375e-06			7.53854e-05			0.00154594			0.00281829			5.56671e-05			2.36868e-05
	75.1929		0.00103254			2.77304e-05			6.89214e-06			1.77282e-05			1.89336e-05			4.54079e-05			-4.52357e-06			-3.40607e-06			0.000819032			-8.58929e-07			0.000502482			1.78286e-05			-3.32893e-05
	75.3387	-1.33761e-05			2.82407e-05			-1.07261e-05			2.19554e-05			3.62279e-05			4.63857e-05			3.98357e-06			6.76286e-06			7.78004e-05			0.00155258			0.00298777			6.38025e-05			3.33171e-05
	75.3969		0.00118616			2.95857e-05			6.18286e-06			1.99207e-05			1.86111e-05			4.51989e-05			-1.11804e-05			-5.73393e-06			0.000808871			1.21682e-05			0.000504125			1.84746e-05			-3.25021e-05
	75.534	-1.64932e-05			3.53629e-05			-4.175e-07			2.70746e-05			1.96368e-05			5.55811e-05			4.03e-06			1.28311e-05			7.85679e-05			0.00156837			0.00315058			7.6355e-05			4.89936e-05
	75.5929		0.00138256			3.16571e-05			1.09511e-05			2.56914e-05			1.79689e-05			4.46439e-05			-1.772e-05			-7.62464e-06			0.000802321			1.90432e-05			0.000510329			2.26539e-05			-2.20296e-05
	75.7312	-1.15411e-05			4.79057e-05			1.34639e-05			3.55946e-05			9.59964e-06			6.15729e-05			2.36286e-06			1.35232e-05			8.0765e-05			0.00160675			0.00330067			8.49129e-05			6.08546e-05
	75.7909		0.00162128			3.65157e-05			1.58079e-05			2.32879e-05			1.85675e-05			5.51764e-05			-2.11604e-05			-1.58314e-05			0.000790782			2.29754e-05			0.000525821			3.10404e-05			-1.27314e-05
	75.9314	1.13193e-05			6.10314e-05			1.84532e-05			4.35829e-05			-1.73857e-06			6.62914e-05			2.29643e-06			2.04889e-05			7.87554e-05			0.00162027			0.00346			9.15246e-05			6.98957e-05
	75.9918		0.00190916			4.08732e-05			1.91029e-05			2.97289e-05			1.82507e-05			5.86975e-05			-2.59711e-05			-1.8795e-05			0.000787021			3.10314e-05			0.000537911			2.88557e-05			-4.71571e-06
	76.1357	1.97414e-05			7.35714e-05			2.34179e-05			6.96803e-05			-2.49879e-05			6.42968e-05			3.05e-07			1.86225e-05			8.14761e-05			0.00165355			0.00361968			9.94375e-05			7.35643e-05
	76.197		0.00223126			4.64829e-05			2.55007e-05			3.13804e-05			2.00461e-05			5.92632e-05			-2.99325e-05			-2.02786e-05			0.000777018			4.11839e-05			0.000550143			3.32843e-05			-1.05321e-06
	76.3409	2.61746e-05			8.57593e-05			3.12832e-05			9.27853e-05			-4.48732e-05			7.18679e-05			-1.87357e-06			1.65775e-05			7.96846e-05			0.00168947			0.00378888			0.000107674			7.76232e-05
	76.4029		0.00256542			5.27807e-05			2.75493e-05			3.634e-05			1.91082e-05			5.84407e-05			-3.566e-05			-1.87286e-05			0.000772039			4.85154e-05			0.000587471			3.21989e-05			5.57857e-06
	76.5336	3.69082e-05			9.41561e-05			3.59714e-05			0.000114772			-5.35336e-05			7.69589e-05			-2.11357e-06			2.34993e-05			8.48336e-05			0.00171974			0.00397933			0.00011453			8.45464e-05
	76.5964		0.00290072			5.96879e-05			3.103e-05			4.3675e-05			2.20814e-05			5.95543e-05			-3.37257e-05			-2.15043e-05			0.000758511			4.788e-05			0.000636039			3.95025e-05			7.96571e-06
	76.7395	4.38561e-05			0.000103867			4.16986e-05			0.000134376			-6.26271e-05			8.10268e-05			-1.09679e-05			2.50964e-05			9.00982e-05			0.00175537			0.00419514			0.000116506			8.68321e-05
	76.8031		0.0031971			5.65571e-05			3.8405e-05			4.38075e-05			2.33836e-05			5.93946e-05			-3.35668e-05			-1.71039e-05			0.000752128			4.88489e-05			0.000729611			4.36179e-05			8.81071e-06
	76.9304	5.09686e-05			0.000114817			4.77379e-05			0.000145528			-5.22879e-05			8.05639e-05			-1.80332e-05			3.26061e-05			9.91557e-05			0.00179971			0.00446209			0.000117411			9.11232e-05
	76.9947		0.00342661			5.44539e-05			3.83996e-05			4.56818e-05			2.07832e-05			5.39343e-05			-3.43011e-05			-1.71182e-05			0.000747982			5.14732e-05			0.000874729			4.05382e-05			7.55321e-06
	77.1412	5.70804e-05			0.000116844			5.20457e-05			0.000151002			-3.86507e-05			8.36832e-05			-2.11021e-05			3.75107e-05			0.000113366			0.00183944			0.00480275			0.000119742			9.89846e-05
	77.2064		0.00355652			5.40243e-05			3.47914e-05			4.80482e-05			1.72807e-05			5.20154e-05			-3.29157e-05			-1.82661e-05			0.000732679			5.15404e-05			0.00109198			3.80354e-05			8.04964e-06
	77.3383	5.94911e-05			0.000115648			5.50379e-05			0.000140902			-3.16746e-05			8.29489e-05			-2.30439e-05			3.92329e-05			0.000133256			0.00190051			0.00525308			0.000110752			9.86664e-05
	77.4041		0.00356748			5.45486e-05			3.08639e-05			4.25761e-05			1.50314e-05			4.78421e-05			-3.54721e-05			-1.87357e-05			0.0007271			5.40486e-05			0.00140655			3.31607e-05			1.29761e-05
	77.5268	5.89357e-05			0.000110492			6.22082e-05			0.000132458			-3.19839e-05			7.78207e-05			-2.1235e-05			4.947e-05			0.000162117			0.00196968			0.00580689			0.000112986			0.000100139
	77.5934		0.00346471			4.76568e-05			3.23257e-05			3.94375e-05			1.464e-05			4.27757e-05			-3.97582e-05			-1.82325e-05			0.000721521			5.80818e-05			0.00182179			3.01607e-05			1.95111e-05
	77.7289	5.58218e-05			0.000101458			5.85968e-05			0.000126702			-3.38257e-05			7.68561e-05			-2.1315e-05			6.1265e-05			0.000211014			0.00205156			0.00638815			0.000113352			0.000105384
	77.7963		0.00325998			4.96432e-05			2.93893e-05			3.57911e-05			1.36029e-05			4.66039e-05			-3.89543e-05			-2.24029e-05			0.000709961			5.59632e-05			0.00228694			2.54696e-05			2.59361e-05
	77.9367	5.70314e-05			9.60379e-05			5.91564e-05			0.000118377			-3.11039e-05			7.99711e-05			-2.13864e-05			7.64711e-05			0.000260829			0.00216865			0.00692221			0.000110453			0.000113741
	78.0049		0.00296609			4.80275e-05			3.03575e-05			3.63311e-05			9.14536e-06			4.10996e-05			-3.84246e-05			-1.39925e-05			0.000701143			5.98775e-05			0.00273502			1.94071e-05			3.48086e-05
	78.1302	6.14247e-05			9.6005e-05			6.07046e-05			0.000103671			-2.89768e-05			8.39404e-05			-1.99596e-05			8.34721e-05			0.000285887			0.00235476			0.00729704			0.000113465			0.000127779
	78.1992		0.00261034			4.70557e-05			3.10354e-05			3.26257e-05			1.12596e-05			4.25732e-05			-3.429e-05			-1.68854e-05			0.000694161			6.06796e-05			0.00310434			1.67632e-05			4.8395e-05
	78.3238	6.87968e-05			9.55229e-05			6.12779e-05			8.77407e-05			-2.11746e-05			8.56743e-05			-1.48068e-05			8.46279e-05			0.00031462			0.00258916			0.00745695			0.000115144			0.000137358
	78.3935		0.00220587			4.65304e-05			3.54057e-05			3.17236e-05			1.12918e-05			4.09968e-05			-3.37146e-05			-1.51582e-05			0.000696311			6.44382e-05			0.00335132			1.71361e-05			6.11e-05
	78.5332	7.94164e-05			0.000103707			6.84889e-05			7.21439e-05			-1.25543e-05			9.42521e-05			-9.05857e-06			9.06161e-05			0.000331932			0.00286654			0.00739449			0.000119624			0.000147651
	78.6037		0.00178076			4.85054e-05			3.60071e-05			3.67161e-05			1.47507e-05			4.35575e-05			-3.51254e-05			-1.22832e-05			0.000713614			6.72461e-05			0.00347826			1.68354e-05			7.51932e-05
	78.7235	8.01014e-05			0.000105851			7.83021e-05			5.74707e-05			-6.9975e-06			9.57329e-05			-9.10464e-06			9.23229e-05			0.000336785			0.00323549			0.00711526			0.000119274			0.000156853
	78.7948		0.001369			5.20711e-05			3.59029e-05			3.79786e-05			1.4915e-05			5.2165e-05			-3.91064e-05			-1.63039e-05			0.00074885			6.78664e-05			0.00348621			2.43611e-05			9.19497e-05
	78.9234	9.14275e-05			0.000104216			7.99393e-05			4.32671e-05			5.00643e-06			9.99328e-05			-4.92286e-06			9.87671e-05			0.000328813			0.00368282			0.00665393			0.000125873			0.000157832
	78.9955		0.000990774			5.65507e-05			4.16814e-05			4.22529e-05			1.83071e-05			5.59004e-05			-3.64625e-05			-1.2625e-05			0.000830604			7.23193e-05			0.00337944			2.74614e-05			9.93061e-05
	79.1245	9.85e-05			0.000103362			8.25879e-05			4.25293e-05			1.06771e-05			9.91764e-05			-1.93357e-06			9.76364e-05			0.000308608			0.00425036			0.00603937			0.000129077			0.000157129
	79.1974		0.000667836			6.46196e-05			4.86825e-05			4.57536e-05			1.90939e-05			5.82189e-05			-3.61239e-05			-6.73893e-06			0.000975714			7.7225e-05			0.00314812			3.58768e-05			0.000104291
	79.3369	0.000105685			0.000108778			8.70482e-05			4.55032e-05			1.49132e-05			0.000101311			9.2e-07			9.77596e-05			0.000281212			0.00496709			0.00530101			0.000128374			0.000157983
	79.4106		0.000419722			7.4645e-05			5.44275e-05			4.33754e-05			2.18379e-05			6.39382e-05			-3.00511e-05			-5.95786e-06			0.0012202			8.38961e-05			0.00282386			4.18889e-05			0.000113851
	79.5217	0.000115001			0.000111059			9.01836e-05			4.75243e-05			2.20336e-05			0.000103255			7.82286e-06			0.000103189			0.000247753			0.00583695			0.0044598			0.000135016			0.000156681
	79.5961		0.000248493			8.17354e-05			6.40836e-05			4.67246e-05			2.75214e-05			6.87636e-05			-2.95593e-05			-5.685e-06			0.00160372			8.81696e-05			0.00241212			4.84264e-05			0.000114809
	79.7257	0.000119458			0.000113734			9.11122e-05			4.913e-05			3.08996e-05			0.00010435			1.45714e-05			0.000104515			0.00020294			0.00686111			0.0035597			0.000132986			0.000149998
	79.8009		0.000154543			8.18571e-05			7.36161e-05			5.26496e-05			3.48846e-05			7.08011e-05			-2.52282e-05			2.86607e-06			0.00214517			8.7825e-05			0.00194336			5.25139e-05			0.000113917
	79.925	0.000126336			0.000117438			9.44982e-05			4.90682e-05			3.73461e-05			0.000102799			2.19193e-05			0.000106816			0.000153297			0.00795872			0.00266091			0.000133491			0.000144284
	80.0009		0.00010676			8.44411e-05			7.47668e-05			5.62454e-05			3.91604e-05			7.16704e-05			-2.22704e-05			9.73607e-06			0.00279873			8.66164e-05			0.00145085			5.00461e-05			0.000113025
	80.1266	0.000131047			0.000120472			9.96318e-05			5.52296e-05			4.25139e-05			0.000103885			2.94618e-05			0.000110276			0.000103572			0.0090016			0.00182544			0.000135331			0.000142098
	80.2033		8.78036e-05			8.66546e-05			7.85696e-05			5.74132e-05			4.1225e-05			7.2775e-05			-1.52489e-05			1.54446e-05			0.00347553			8.63489e-05			0.000983003			5.60382e-05			0.00010873
	80.3303	0.000128215			0.000125427			0.000102453			5.53118e-05			4.51836e-05			0.000103261			3.58225e-05			0.000111375			6.00054e-05			0.00984327			0.00113593			0.000124385			0.000133614
	80.4078		7.54814e-05			8.39643e-05			7.85318e-05			6.12482e-05			4.67218e-05			7.53089e-05			-8.88143e-06			2.07382e-05			0.00407554			9.34579e-05			0.000595409			5.78264e-05			0.000103361
	80.5356	0.000127278			0.000123769			0.000112725			5.88964e-05			5.09675e-05			9.93625e-05			4.07336e-05			0.000116283			2.86764e-05			0.010376			0.00064774			0.000129574			0.000129991
	80.614		7.23764e-05			8.25811e-05			8.34982e-05			6.47771e-05			5.06286e-05			6.86611e-05			-4.63429e-06			2.28168e-05			0.00452298			9.82607e-05			0.000334959			5.99507e-05			0.000102491
	80.7188	0.000121358			0.000116568			0.000115711			6.21068e-05			5.86314e-05			9.71025e-05			4.59861e-05			0.000123446			2.12482e-05			0.0105501			0.000352962			0.000124434			0.000125157
	80.7979		7.13571e-05			8.34514e-05			8.33257e-05			6.64186e-05			5.14175e-05			6.70054e-05			3.14607e-06			2.7495e-05			0.00479842			9.60993e-05			0.000198225			6.05225e-05			9.954e-05
	80.9279	0.00011837			0.000114816			0.000116787			6.40171e-05			6.14061e-05			9.92007e-05			5.14975e-05			0.000135288			2.94507e-05			0.010372			0.000212949			0.000129185			0.000124896
	81.0078		7.14514e-05			8.26861e-05			8.84596e-05			6.73661e-05			5.56161e-05			6.15675e-05			7.32357e-06			3.99589e-05			0.00489678			0.000100887			0.000147135			5.87554e-05			9.72097e-05
	81.1292	0.000113081			0.000110732			0.000119998			6.62846e-05			6.36068e-05			0.000102229			5.61457e-05			0.000142362			1.99621e-05			0.00990647			0.000158928			0.000130794			0.000127807
	81.2098		7.50029e-05			7.88325e-05			8.79725e-05			6.93214e-05			5.80879e-05			6.07832e-05			1.51964e-05			4.41946e-05			0.00482103			9.82214e-05			0.000131433			5.77243e-05			0.000100889
	81.3272	0.000113556			0.000102179			0.000126631			6.967e-05			6.95957e-05			0.000105164			6.90457e-05			0.00014215			2.30386e-05			0.00916068			0.000142575			0.000137108			0.000133787
	81.4086		8.2355e-05			8.03957e-05			9.89107e-05			7.57832e-05			6.50646e-05			6.37675e-05			2.67354e-05			4.77886e-05			0.00457568			0.000100566			0.000123502			6.31396e-05			0.000103121
	81.5339	0.000115083			0.000106667			0.000128166			7.75521e-05			7.94136e-05			0.000110459			7.96461e-05			0.000146366			2.67768e-05			0.00816081			0.000141355			0.000142594			0.000135501
	81.6161		8.31454e-05			8.06879e-05			9.46571e-05			8.07379e-05			7.08189e-05			7.61143e-05			2.96971e-05			5.38896e-05			0.00417405			9.88911e-05			0.000122697			6.12204e-05			0.000110337
	81.7227	0.000114559			0.000110938			0.000131776			9.10093e-05			7.92589e-05			0.000112143			8.87032e-05			0.000149393			3.00004e-05			0.00697481			0.000144417			0.000136621			0.000138592
	81.8056		8.91807e-05			8.07504e-05			8.97511e-05			8.22293e-05			7.09921e-05			8.359e-05			3.622e-05			5.94857e-05			0.00363034			9.89496e-05			0.000122584			6.77678e-05			0.000120145
	81.9236	0.000115794			0.000114898			0.000132491			9.72643e-05			8.37957e-05			0.000116285			9.25168e-05			0.000157041			3.82736e-05			0.00566631			0.000142016			0.00013955			0.00013621
	82.0074		9.22482e-05			8.19225e-05			8.85096e-05			8.28175e-05			7.86189e-05			8.71468e-05			4.16557e-05			6.96071e-05			0.00298283			0.000101316			0.000128531			7.48289e-05			0.000122351
	82.1335	0.000120974			0.000117955			0.000137019			0.000100818			9.16536e-05			0.000122437			0.000101404			0.000167153			4.02243e-05			0.00431965			0.000146393			0.000136789			0.000132864
	82.218		9.77364e-05			8.62704e-05			9.61332e-05			8.70954e-05			8.15975e-05			8.99861e-05			4.86496e-05			7.81696e-05			0.002269			9.99939e-05			0.000136064			8.31521e-05			0.000121901
	82.3289	0.000125352			0.000140508			0.000142749			0.000108121			9.51425e-05			0.000130095			0.000106851			0.00019625			4.92225e-05			0.00305149			0.000150289			0.000132819			0.000133189
	82.4142		9.71896e-05			9.00361e-05			9.83561e-05			8.37704e-05			8.6755e-05			9.63039e-05			6.06804e-05			8.26061e-05			0.00155699			0.000104424			0.000134921			8.72168e-05			0.000133902
	82.5331	0.000125672			0.00016891			0.000143272			0.000111152			0.000101777			0.000132314			0.000113084			0.000228726			5.67536e-05			0.00195185			0.000155341			0.000134356			0.000131706
	82.6191		9.79203e-05			9.22154e-05			0.00010554			7.71371e-05			8.93479e-05			0.00010136			6.82368e-05			8.55389e-05			0.000934799			0.000112248			0.000136338			9.07582e-05			0.000137661
	82.7309	0.0001262			0.000190473			0.000147581			0.000110983			0.000109308			0.000133834			0.000115201			0.000249347			6.50164e-05			0.00112431			0.000153716			0.000129685			0.000133204
	82.8178		0.000103832			9.33364e-05			0.000113757			8.04161e-05			9.23111e-05			0.000105311			7.53461e-05			8.95471e-05			0.000478673			0.000113206			0.000136027			9.32986e-05			0.000141245
	82.9297	0.00013204			0.000207247			0.000147601			0.000111597			0.000118613			0.00013659			0.000121358			0.000263909			7.17343e-05			0.000598152			0.000155384			0.00012777			0.000129938
	83.0173		0.000106109			0.000102754			0.000114121			7.63896e-05			9.41089e-05			0.000114241			8.13796e-05			8.98232e-05			0.000206251			0.000111844			0.00013667			9.65e-05			0.000145777
	83.1279	0.00013413			0.000226639			0.000145421			0.000112466			0.000123029			0.000138874			0.000130474			0.000272882			7.71454e-05			0.000327865			0.000152703			0.000129453			0.000131916
	83.2163		0.000108453			0.000106931			0.000116023			7.32275e-05			9.53e-05			0.000114327			8.88436e-05			9.7855e-05			9.57696e-05			0.00011345			0.00013651			0.000100883			0.000151214
	83.3239	0.000134267			0.000241083			0.000143149			0.000115409			0.000127816			0.000139262			0.000135577			0.000277116			8.45332e-05			0.000214456			0.000151358			0.000125374			0.000133603
	83.4131		0.000102601			0.000105123			0.00011942			7.29325e-05			9.88282e-05			0.00012235			9.59318e-05			9.68661e-05			6.60489e-05			0.000119675			0.00014153			0.000110176			0.000154272
	83.5331	0.000139797			0.000250522			0.000149436			0.000119985			0.000134389			0.00013978			0.000134484			0.000274375			8.96836e-05			0.000179482			0.00015455			0.000126317			0.000136784
	83.6231		0.000104421			0.00010534			0.000120772			7.23718e-05			0.000102121			0.000124719			9.95521e-05			9.97086e-05			6.49968e-05			0.000117833			0.000138028			0.000116891			0.000156221
	83.718	0.000138589			0.000251855			0.000147109			0.000123481			0.000136956			0.000134441			0.000132885			0.000275051			9.51789e-05			0.000173235			0.0001612			0.000120917			0.000137893
	83.8087		9.92522e-05			0.000106616			0.000122705			6.94018e-05			9.84978e-05			0.000126912			0.000108151			0.000103247			7.21047e-05			0.00011663			0.000140568			0.000115897			0.000153001
	83.9222	0.00014083			0.000250564			0.000144509			0.000121734			0.000137961			0.000132267			0.000132927			0.000270867			0.000103739			0.000164412			0.000163124			0.000130225			0.000142438
	84.0137		9.69218e-05			0.000108919			0.000129392			6.17996e-05			0.000101239			0.00011975			0.000110554			0.000109079			7.65875e-05			0.000118044			0.000141438			0.00012077			0.000156927
	84.1224	0.000142727			0.000242158			0.00014036			0.000125273			0.000132198			0.000136139			0.000130984			0.000268099			0.000110322			0.000163002			0.000167176			0.000130506			0.000142911
	84.2147		9.58814e-05			0.000109601			0.000129047			6.53368e-05			9.68125e-05			0.0001175			0.000111144			0.000112546			8.88829e-05			0.000116118			0.000143084			0.000121698			0.00015788
	84.335	0.000143193			0.000225266			0.000146937			0.000129713			0.00013642			0.000136034			0.000132006			0.000250695			0.000110972			0.000167334			0.000165972			0.000135355			0.00014618
	84.4281		0.000100986			0.000112742			0.00013345			7.40564e-05			0.000103823			0.000117979			0.000116511			0.000112342			9.37011e-05			0.00012235			0.000141295			0.000129764			0.000157125
	84.5296	0.000145471			0.000207544			0.000146436			0.000134702			0.000137952			0.000136364			0.000135152			0.000228048			0.00011129			0.000164793			0.000160976			0.000140665			0.000147514
	84.6234		0.000105984			0.000113512			0.000129764			7.59293e-05			0.000102769			0.000123315			0.000117565			0.000112673			9.58118e-05			0.000121075			0.00013697			0.00012482			0.000162787
	84.7259	0.000146465			0.000186592			0.00014468			0.000143796			0.000136559			0.000131665			0.000138652			0.000203905			0.000109667			0.000162964			0.000164528			0.000136728			0.000152925
	84.8206		0.00010707			0.000113395			0.000128009			8.07996e-05			0.000103018			0.000128346			0.000119672			0.000115115			0.000102699			0.000116123			0.000137994			0.000123377			0.000163165
	84.9272	0.000139795			0.000165809			0.000141403			0.000145365			0.000133944			0.000130941			0.000138224			0.000183321			0.000115257			0.000160174			0.000165437			0.000142911			0.000150189
	85.0226		0.000108281			0.000109775			0.000128288			8.14946e-05			0.000105567			0.000126221			0.000124519			0.000115169			0.000107483			0.000114224			0.000139836			0.00013073			0.000164784
	85.129	0.000141548			0.000145377			0.000143494			0.000143973			0.00013289			0.000136966			0.00014246			0.000161763			0.000111746			0.000157891			0.000166184			0.000139055			0.000150597
	85.2252		0.000112972			0.000108786			0.000132906			8.19839e-05			0.000107311			0.000125043			0.000125892			0.000117321			0.00011338			0.000111261			0.000149336			0.000130378			0.00016153
	85.328	0.00014285			0.000137623			0.000144535			0.000145483			0.000132211			0.000139122			0.000147089			0.000152465			0.000112845			0.00016474			0.000163579			0.000138373			0.000148274
	85.425		0.000112635			0.000105642			0.000130408			8.21589e-05			0.000113454			0.000124188			0.000128148			0.000119642			0.000112365			0.000112007			0.000144217			0.00012824			0.000166988
	85.5467	0.000139913			0.000138937			0.000138741			0.000145927			0.000134246			0.000141889			0.000150284			0.00015366			0.000110799			0.000166158			0.000161116			0.000144521			0.00014305
	85.6445		0.000117839			0.000104613			0.000126535			8.20996e-05			0.000118138			0.00012327			0.000129933			0.000124074			0.000114079			0.000116662			0.000141577			0.000126524			0.000165488
	85.7216	0.00013901			0.000140351			0.00014192			0.000141339			0.000137443			0.000140855			0.000149643			0.000151571			0.000114546			0.000164571			0.000158701			0.000144759			0.000142005
	85.82		0.000123015			0.000109692			0.000129089			9.00182e-05			0.000121612			0.000124906			0.000128281			0.00012811			0.000120967			0.000115397			0.000140926			0.00012524			0.000165871
	85.9333	0.000139579			0.000138976			0.000140119			0.00014122			0.000140711			0.000142252			0.000151563			0.000151713			0.000117161			0.000161865			0.000156156			0.000144481			0.000140446
	86.0326		0.000123641			0.000113521			0.000128504			9.18761e-05			0.000120986			0.000126423			0.000125597			0.000121614			0.000119621			0.000117953			0.000142532			0.000130247			0.000159184
	86.1212	0.000135494			0.000141997			0.000135869			0.000138614			0.000143344			0.000140526			0.000154736			0.000150795			0.000118119			0.000161515			0.000151182			0.000144288			0.000136065
	86.2212		0.000124804			0.000114269			0.000131299			9.73114e-05			0.000119863			0.000120737			0.000130153			0.000124809			0.000116126			0.000118723			0.000140464			0.00012724			0.000159963
	86.3232	0.000135417			0.000144868			0.000134202			0.000141654			0.000145768			0.00014648			0.000154039			0.000150852			0.000116608			0.000150352			0.000149364			0.000147548			0.00013557
	86.424		0.000122528			0.000116446			0.000129436			0.000103361			0.000121939			0.00011691			0.000129476			0.000123794			0.000116071			0.000119782			0.000142727			0.000125409			0.000158357
	86.5415	0.000142007			0.000145296			0.000137589			0.000138741			0.000145016			0.000151816			0.000152987			0.000146349			0.000118834			0.000146082			0.000149797			0.000143149			0.000135011
	86.6432		0.000126546			0.0001173			0.000124262			0.000107457			0.000122814			0.00011802			0.000127424			0.000128479			0.000115416			0.000119076			0.00013785			0.000125086			0.000158833
	86.7312	0.000142529			0.000148142			0.00013501			0.000136231			0.000141822			0.000151738			0.000154583			0.000144391			0.000118223			0.000144956			0.000153161			0.000140633			0.000136212
	86.8336		0.000128505			0.00012232			0.000125102			0.000107218			0.00012557			0.000125756			0.000129052			0.000130331			0.000118287			0.00012321			0.000132343			0.000123521			0.000155841
	86.9296	0.000142687			0.000145971			0.000138084			0.000136564			0.000137727			0.00014749			0.000155381			0.000144935			0.000123769			0.000142618			0.000152286			0.000142864			0.000139006
	87.0328		0.000126768			0.000123616			0.000133218			0.000105109			0.000124196			0.000125481			0.000129944			0.000130513			0.000119451			0.000123488			0.00012587			0.000125024			0.000156017
	87.129	0.000144087			0.000145987			0.000142531			0.000133093			0.000131085			0.000150234			0.000156264			0.000147827			0.000126836			0.000143305			0.00015705			0.000145761			0.00014054
	87.233		0.000130623			0.000127333			0.00013358			0.000105494			0.000121533			0.000128441			0.000126097			0.000135979			0.000121708			0.000123598			0.000127346			0.000123708			0.000154176
	87.3275	0.000143748			0.000143184			0.000143357			0.000131836			0.000135467			0.000145168			0.00015664			0.000149166			0.000124653			0.000147921			0.000160454			0.000144018			0.000143251
	87.4323		0.000133454			0.000129473			0.000132071			0.000111173			0.000120699			0.000127926			0.000125364			0.000135225			0.000118016			0.000132705			0.000124476			0.000126998			0.000155481
	87.5334	0.000145706			0.00014547			0.000143595			0.00013493			0.000134074			0.000148309			0.000150952			0.000141384			0.000129134			0.000147544			0.000159212			0.000144554			0.000140064
	87.639		0.00013645			0.000127206			0.000130256			0.000112791			0.00011775			0.000130097			0.000130366			0.000137787			0.000116284			0.000137486			0.000125006			0.000127655			0.000153082
	87.7357	0.000148812			0.000142872			0.000144381			0.000134818			0.000141061			0.000150927			0.000148722			0.00014661			0.000131519			0.000148046			0.000161673			0.000140106			0.000142325
	87.842		0.000139871			0.000129376			0.000131484			0.000116086			0.000122786			0.000134886			0.000133413			0.000135816			0.000117281			0.000132665			0.000123339			0.000123949			0.000152101
	87.924	0.000144821			0.000145391			0.0001434			0.00014101			0.00014351			0.000149506			0.000152155			0.000148818			0.000135919			0.000148382			0.000164589			0.000144639			0.000140873
	88.0311		0.00013813			0.000128297			0.000131679			0.000114644			0.00012069			0.000133844			0.000139072			0.000131899			0.000119302			0.000131034			0.00012707			0.000126609			0.00015428
	88.1295	0.00014474			0.000145904			0.000149705			0.000138323			0.000138752			0.000150701			0.000152344			0.000149716			0.000131508			0.000149628			0.000167476			0.000138948			0.000143713
	88.2373		0.000135354			0.000126385			0.000131417			0.000115673			0.000118757			0.000134588			0.00014491			0.00013576			0.000120401			0.00012928			0.000134183			0.000122979			0.000154391
	88.3269	0.000145957			0.00014783			0.000149981			0.000138343			0.00014254			0.000147479			0.000148706			0.000143688			0.00013299			0.000152115			0.000168789			0.000135788			0.000144645
	88.4355		0.00013247			0.000124564			0.000130244			0.000115108			0.000120289			0.000137619			0.000145915			0.000137606			0.000119885			0.000126729			0.000131951			0.000124718			0.00015289
	88.5363	0.000144513			0.000146375			0.000149546			0.00013218			0.000142266			0.000149431			0.000147222			0.00014054			0.000129661			0.000155981			0.000166305			0.000135018			0.000141809
	88.6457		0.000131671			0.000121897			0.00012724			0.000116275			0.000122177			0.000133496			0.000144384			0.000137602			0.000121351			0.000130156			0.000132717			0.000126078			0.000156248
	88.7298	0.000144637			0.00014591			0.000151055			0.000132051			0.000146115			0.000150465			0.000144405			0.000140284			0.000132048			0.000157233			0.000162422			0.000138559			0.000141437
	88.84		0.000135623			0.000123816			0.000126172			0.000123397			0.000127183			0.000133782			0.000141402			0.000143986			0.000123559			0.000131523			0.000135599			0.000130054			0.000152677
	88.9349	0.000141834			0.000146937			0.000148073			0.000134328			0.000145611			0.000150623			0.00014408			0.000136539			0.000133374			0.000156614			0.000159865			0.000141161			0.000143985
	89.0459		0.000131997			0.000119029			0.000129458			0.00012494			0.000127698			0.000133127			0.000136152			0.0001355			0.000125102			0.000131641			0.000143291			0.000129115			0.000149658
	89.1306	0.000143437			0.00014801			0.000148828			0.000134764			0.000152628			0.000147571			0.000145769			0.000140267			0.00013385			0.000160778			0.00015931			0.000137107			0.000142941
	89.2424		0.000128703			0.000117681			0.000131835			0.000126294			0.0001261			0.000127646			0.000136417			0.000135516			0.000121564			0.000128696			0.000144131			0.000133599			0.000146578
	89.3231	0.000140909			0.000146686			0.00014788			0.000139269			0.000150616			0.000154741			0.000143643			0.000139175			0.000132654			0.00015445			0.000156664			0.000141338			0.000143
	89.4355		0.00012779			0.000120444			0.000130463			0.000125355			0.000128113			0.000127131			0.0001349			0.000136691			0.000124013			0.000126686			0.000147029			0.000129249			0.000146296
	89.5322	0.000141766			0.000141976			0.00014564			0.000138876			0.000143226			0.000157277			0.00014201			0.000141306			0.000134224			0.000153648			0.000153746			0.000138177			0.000145054
	89.6455		0.00012514			0.000122278			0.000125931			0.000124742			0.000125641			0.000122113			0.000130468			0.000133997			0.000121473			0.000130596			0.000145615			0.000124771			0.000146696
	89.7298	0.000140724			0.000144654			0.000144541			0.000140933			0.000142043			0.000155285			0.000143141			0.000143527			0.000134005			0.000153784			0.000150418			0.000137312			0.000144249
	89.8438		0.000128202			0.00012522			0.000127306			0.000123687			0.000128757			0.000126164			0.000126955			0.000132646			0.000123016			0.000132723			0.000142363			0.000126125			0.000151697
	89.926	0.00013676			0.000142418			0.000146828			0.000144749			0.000141619			0.000151502			0.000142609			0.000141614			0.000137449			0.00015196			0.000149546			0.000133419			0.000145586
	90.0408		0.000128633			0.000125549			0.000130421			0.000124589			0.00012817			0.000128486			0.000131076			0.000131929			0.000127034			0.000127767			0.000134509			0.000125718			0.000148844
	90.1288	0.000133356			0.000139838			0.000151579			0.000142982			0.000140411			0.000152196			0.000142727			0.000142106			0.000131451			0.000150836			0.000148184			0.00013989			0.000145941
	90.2444		0.000132522			0.000124975			0.000135188			0.000126812			0.000131327			0.000130638			0.000121976			0.000135642			0.000127665			0.000127043			0.000135857			0.000124466			0.000151271
	90.337	0.000132157			0.000135015			0.000148323			0.00014101			0.000138471			0.000144343			0.000145137			0.000142605			0.00012476			0.000147939			0.000151787			0.000139554			0.000148806
	90.4534		0.00013109			0.000124065			0.000135846			0.000128558			0.000128489			0.000125311			0.000116701			0.000136237			0.000131008			0.000134023			0.000131258			0.000127402			0.000153748
	90.529	0.000134537			0.00012968			0.000147127			0.000138179			0.000137042			0.000140224			0.000143121			0.000135186			0.000131092			0.000148831			0.000151566			0.00013966			0.000146066
	90.6461		0.000133536			0.000121938			0.000138996			0.000127084			0.000123914			0.000124617			0.000120916			0.000134534			0.000129339			0.000136728			0.0001337			0.000130354			0.00015086
	90.7314	0.000138675			0.000132356			0.000146796			0.000134563			0.00013704			0.000141621			0.000143583			0.000133433			0.00013474			0.000145666			0.000148504			0.00013817			0.000145552
	90.8494		0.00013467			0.000123323			0.000135147			0.000121508			0.00013074			0.000125874			0.000125946			0.000127887			0.00013121			0.000131321			0.000132245			0.000128274			0.000150053
	90.9297	0.000140911			0.000137801			0.000141873			0.000136098			0.000140628			0.00014267			0.000146313			0.000130811			0.000134028			0.000143816			0.000153611			0.000136708			0.000142432
	91.0484		0.000136666			0.000123671			0.00013719			0.000118402			0.000129659			0.000126089			0.0001296			0.000125464			0.000132823			0.00012536			0.000132365			0.000129756			0.000156026
	91.1219	0.000143803			0.00014073			0.000141546			0.000136761			0.000135646			0.000140352			0.00015146			0.000132928			0.000127712			0.000148043			0.0001586			0.00013399			0.00013891
	91.2414		0.000135148			0.000123166			0.00013663			0.000117869			0.000128692			0.000127739			0.00013888			0.000128505			0.000126835			0.000124383			0.000131787			0.000125649			0.000157986
	91.3301	0.000143961			0.000138487			0.000139355			0.000137139			0.00014015			0.00013539			0.000144426			0.000129012			0.00012515			0.000151575			0.000151784			0.000134116			0.000140588
	91.4504		0.000137879			0.000128933			0.000136655			0.000117821			0.000129022			0.00012747			0.000136608			0.000129835			0.00012682			0.00012331			0.000135023			0.000129911			0.000155829
	91.534	0.00014284			0.000145881			0.000142466			0.000131219			0.000138485			0.000135907			0.000143153			0.000128454			0.000124488			0.000150334			0.000152346			0.000125484			0.000138866
	91.6551		0.000136411			0.000127538			0.000137118			0.000116489			0.000130254			0.000124737			0.00013809			0.000130073			0.000129713			0.000126007			0.000135974			0.000130592			0.000157925
	91.7329	0.000141756			0.000142642			0.000142378			0.00013091			0.000139287			0.000140189			0.000143633			0.000130833			0.000126022			0.000150435			0.000149346			0.000124691			0.000138315
	91.8548		0.000135616			0.000126139			0.000134131			0.000120158			0.00012863			0.000121105			0.000137742			0.000135221			0.000124637			0.000130462			0.000136024			0.000132931			0.000157927
	91.932	0.000139849			0.000146164			0.00014234			0.000136305			0.000140227			0.000141435			0.000144028			0.000128325			0.000128313			0.000146512			0.000146682			0.000129108			0.000132825
	92.0547		0.000133053			0.000120505			0.000139926			0.000117114			0.000128511			0.000121065			0.000139979			0.000135246			0.000123369			0.000131025			0.000136293			0.000131192			0.000160479
	92.1328	0.000143051			0.00014749			0.000142918			0.000133544			0.000144283			0.000143287			0.000144494			0.000134357			0.000125106			0.000148752			0.00015177			0.000127685			0.000132751
	92.2562		0.000130468			0.000116981			0.000138527			0.000119538			0.000129106			0.000119235			0.000141623			0.000141878			0.00012316			0.000132234			0.000134419			0.000133795			0.000154336
	92.3245	0.000143456			0.000149097			0.000141005			0.000134278			0.000143303			0.000147016			0.00014109			0.000134304			0.000125325			0.000148613			0.000156899			0.000130658			0.000135982
	92.4486		0.00013089			0.000116633			0.000138405			0.000122178			0.000130472			0.000122302			0.000139541			0.000138921			0.000125271			0.000134979			0.000137901			0.000134034			0.000154339
	92.5274	0.000138651			0.000148173			0.000143283			0.000136041			0.000135123			0.000148243			0.000144905			0.000136809			0.000128956			0.00014346			0.000153778			0.000129195			0.000140429
	92.6524		0.000129698			0.000123087			0.000135453			0.000116521			0.000128068			0.00011983			0.000137824			0.000138909			0.000126289			0.000137769			0.000136285			0.000131497			0.000153873
	92.7241	0.000138113			0.000152414			0.000148886			0.000136349			0.00013299			0.000145463			0.000144926			0.000140692			0.000129337			0.00014774			0.000149728			0.000131619			0.000138445
	92.8498		0.00013148			0.000123594			0.000135285			0.000115566			0.000127074			0.00012182			0.000134133			0.000141325			0.000124166			0.000138085			0.000135714			0.000133			0.000155453
	92.9365	0.00013707			0.000153941			0.000150592			0.000138547			0.00013895			0.000145609			0.000144931			0.00013721			0.000133357			0.000150188			0.000148164			0.000135485			0.000139746
	93.063		0.000133854			0.000120561			0.000129609			0.000117355			0.000128563			0.000129221			0.000137706			0.000143282			0.000127587			0.000137344			0.000132403			0.00012993			0.000152831
	93.1349	0.000137438			0.000151611			0.000148778			0.000140184			0.000143615			0.00014498			0.000142924			0.000139781			0.000131869			0.00015209			0.000145584			0.000142466			0.000139
	93.2622		0.000137548			0.000120128			0.000131081			0.000123285			0.000133061			0.000133413			0.000136708			0.000144905			0.000125792			0.000140215			0.000130838			0.000131797			0.000151101
	93.3197	0.00013581			0.000148804			0.000143617			0.000145806			0.000142984			0.00014605			0.00014436			0.000140787			0.000129287			0.000149645			0.000145825			0.000145601			0.000137177
	93.4478		0.000130004			0.000121503			0.000128408			0.000126067			0.000132569			0.000130818			0.000126183			0.000146538			0.000130888			0.000141646			0.000128138			0.000133925			0.000153461
	93.5325	0.000141431			0.000143748			0.000146376			0.000145316			0.000143832			0.000146605			0.000147461			0.000141537			0.000132675			0.000148245			0.000145142			0.000144552			0.000140151
	93.6614		0.000131194			0.000123173			0.000131337			0.000126593			0.000135385			0.000131111			0.000126006			0.000143941			0.000129166			0.00014273			0.000126126			0.00013251			0.000154357
	93.7298	0.000147884			0.000146787			0.000146193			0.000146454			0.000143424			0.000148262			0.0001502			0.000138115			0.000135146			0.00014784			0.000143777			0.00014554			0.000140761
	93.8594		0.000130886			0.000120639			0.000127644			0.000128111			0.000139803			0.000133874			0.000125764			0.00014097			0.000128254			0.000138502			0.000124286			0.000130163			0.000155357
	93.9292	0.000154337			0.000147711			0.00014601			0.000147592			0.000143016			0.000149919			0.00015294			0.000134693			0.000137616			0.000147434			0.000142412			0.000146528			0.000141371
	94.0597		0.000130578			0.000120004			0.000123951			0.000129629			0.000144221			0.000136636			0.000125522			0.000137998			0.000127343			0.000134274			0.000122447			0.000127817			0.000156357
	94.1313	0.000160789			0.000152485			0.000145827			0.000148731			0.000142608			0.000151575			0.00015568			0.000131271			0.000140086			0.000147028			0.000141046			0.000147516			0.000141981
	94.2625		0.000130269			0.000119303			0.000120257			0.000131148			0.000148638			0.000139399			0.00012528			0.000135027			0.000126432			0.000130046			0.000120608			0.000125471			0.000157357
	94.3264	0.000167242			0.000146064			0.000145644			0.000149869			0.0001422			0.000153233			0.000158419			0.000127849			0.000142557			0.000146622			0.000139681			0.000148504			0.000142591
	94.4583		0.000129961			0.000123353			0.000116564			0.000132666			0.000153057			0.000142162			0.000125037			0.000132056			0.000125521			0.000125818			0.000118769			0.000123125			0.000158357
	94.5463	0.000173695			0.000147661			0.000145461			0.000151007			0.000141792			0.000154889			0.000161159			0.000124426			0.000145027			0.000146216			0.000138316			0.000149492			0.000143201
	94.6791		0.000129653			0.000123034			0.000112871			0.000134184			0.000157474			0.000144924			0.000124795			0.000129084			0.00012461			0.00012159			0.00011693			0.000120779			0.000159357
	94.7252	0.000180148			0.000149258			0.000145278			0.000152145			0.000141384			0.000156546			0.000163899			0.000121004			0.000147497			0.000145811			0.000136951			0.00015048			0.000143811
	94.8587		0.000129345			0.000122715			0.000109177			0.000135703			0.000161892			0.000147687			0.000124553			0.000126113			0.000123698			0.000117362			0.000115091			0.000118433			0.000160357
	94.9267	0.0001866			0.000150856			0.000145095			0.000153283			0.000140976			0.000158203			0.000166638			0.000117582			0.000149968			0.000145405			0.000135586			0.000151468			0.000144421
	95.061		0.000129037			0.000122395			0.000105484			0.000137221			0.00016631			0.000150449			0.000124311			0.000123142			0.000122787			0.000113134			0.000113251			0.000116087			0.000161357
					0.000152453
						0.000122076
					0.000154051
						0.000121757
					0.000155648
						0.000121437
					0.000157246
						0.000121118

## Sheet: Figure 3B
	Amplification curves
	Cycle\Fluorescence		Pup1			Pup2			Pup3			Pup4			Pup5			Pup6			Pup7			Pup8			Pup9			Pup10
	1	-0.00637084	-0.00670671		-0.0121966	-0.00985525		-0.00369364	-0.00370891		-0.00820402	-0.00376698		-0.00437246	-0.00334399		-0.0190613	0.0053493		-0.0108498	-0.0185035		-0.0027848	-0.0042498		-0.00965841	-0.00877026		-0.00400692	-0.00202007
	2	0.000738708	-0.00216699		-0.00230402	-0.000545216		-0.000480772	-0.00207961		-0.00309168	-0.0038242		-0.0015087	-0.00167798		-0.0127546	0.0149672		-0.00357574	-0.00339082		0.00175175	0.00149797		-0.00433359	-0.00466842		0.00101315	-0.00180879
	3	0.00110168	-0.00157702		-0.00063921	-0.00205807		-0.000567633	-0.00250262		-0.00223871	-0.00279812		0.00164197	8.43517e-05		-0.011258	0.0264503		-0.000356455	0.000355256		0.000436539	0.000740957		0.000401761	-0.000127886		0.000534967	0.000747647
	4	0.00301185	-0.000379725		-0.00104321	-0.00173358		0.00101249	-1.92383e-05		-0.00223889	-0.000968618		-0.00281385	-0.00114448		-0.0101632	0.0416618		0.000619251	0.00139536		-0.000773339	0.00132385		-0.00172825	-0.000669658		-0.000674341	-0.000570985
	5	0.002531	3.34303e-05		0.000496944	0.000431849		-0.00150499	0.00157514		0.00109076	-0.000768072		0.00034066	-0.00101622		-0.00928968	0.0551992		0.00010022	0.00310671		0.00156129	0.00166478		0.00131427	0.000972001		-0.000299681	0.000101067
	6	0.00248258	0.00267242		0.00191245	0.00132468		0.000415519	0.000774347		0.00366467	-0.000903629		0.000507555	0.00162801		0.0105411	0.0697057		0.00353886	0.00308101		0.00138705	0.000698346		4.38571e-05	0.00228978		0.0017028	0.00295923
	7	-5.32765e-05	-0.000355598		0.00242239	0.00171622		-0.000615099	0.000107584		0.000242986	8.89683e-05		0.0013092	0.000539162		0.00762089	0.0798894		0.00149273	0.00240907		-0.000386974	0.00127322		0.000307722	0.00176255		0.00166223	4.81377e-05
	8	0.00257935	0.00766789		0.00213689	0.0033439		0.000443151	0.00120572		-0.000118188	0.00169418		0.00148522	0.00156173		0.00856237	0.0902884		0.00215411	0.0039526		0.00195219	0.00203392		0.00252402	0.00302818		0.00157558	0.0036267
	9	0.000124855	0.00441789		0.000837389	0.00358874		-0.000392963	-0.00140486		0.000197426	0.00107523		0.001726	4.69245e-05		0.00746556	0.0949828		0.00383243	0.00337349		-0.000246735	0.00040357		0.00226035	0.000871526		0.000222672	0.000382813
	10	0.000467566	0.00430848		0.00253406	0.00293674		0.000738569	-0.000163335		0.000115754	0.00142039		0.000714544	0.000309609		0.00650695	0.102074		0.00171529	0.00393782		0.000687974	0.00107474		0.00206082	0.00121416		0.000390668	0.00049845
	11	0.000300713	0.0045498		0.00423856	0.00397312		0.00233445	0.00190672		0.0048932	0.00147632		0.00203148	0.000387354		0.00650477	0.108664		0.00134544	0.0027071		0.00139448	0.000112881		0.0036635	0.00313407		0.00196238	0.00157328
	12	-0.00176293	0.00252		0.00283285	0.00330131		0.00207911	0.00335273		0.00326504	0.00335939		0.000699532	0.00177767		0.00589401	0.112849		0.00276827	0.00258991		0.00180552	-0.00161527		0.00233116	0.00166278		0.00312168	0.00103078
	13	0.000252409	-0.000595218		0.00124715	0.00170837		0.00189568	0.000318214		0.00169545	0.00306649		0.00052866	-8.11463e-06		0.00501264	0.116627		0.00210049	0.000824506		-0.00144965	-0.001223		0.00237628	0.000135335		0.000973295	-0.000492376
	14	-0.000112492	-0.000825685		0.00186945	0.0030215		-0.000875891	0.0044281		0.00125151	0.00191191		0.00190029	0.000765321		0.00598315	0.120633		0.00240637	0.00129512		0.00109567	-0.00143348		0.00244733	0.00280079		0.000239029	0.00139135
	15	-0.00255952	-0.00253646		0.00361755	0.00254049		0.00112612	0.00030821		0.00207711	0.00423419		0.000717079	0.00176525		0.00728177	0.123003		0.00120534	0.00273691		-0.000755029	0.00157003		0.00257154	0.000727386		0.000374587	0.000831757
	16	-0.00145407	-0.00332738		0.00186415	0.000331045		0.00198781	0.00222054		-0.000583111	0.00242348		0.00184451	0.00253447		0.00638704	0.124852		0.00121627	0.00206499		-0.000553974	-3.2599e-05		0.00180236	0.00387119		-0.000889368	-0.00120005
	17	-0.00210561	-0.000892705		0.00247247	-0.00105671		0.00302962	0.000474635		0.000612392	0.00160835		0.000631072	0.00123861		0.00760377	0.126347		0.00107555	0.000962851		-0.000253023	0.00013618		0.00191259	0.00266173		-0.00120469	-0.00181482
	18	-0.000385166	-0.000494631		0.00307465	0.000618678		-0.00212874	0.00159958		-0.000959105	-0.00143831		0.000364264	0.000752035		0.00318588	0.124367		-0.000389153	0.00149874		-0.00316627	-0.00125151		0.00149277	0.00119623		-0.00302907	-0.00226963
	19	0.00180682	-0.0019793		0.000523571	0.000655175		-0.000222612	0.00145712		0.00252207	0.000927485		0.00119139	-0.000353238		0.00525683	0.129138		-9.91566e-05	0.00123455		8.26442e-05	-0.0014988		0.00113158	0.000798923		-0.00202541	-0.00103899
	20	0.00514367	0.00146317		-0.000602085	-0.00283855		2.33768e-05	-0.00162353		0.00204438	-0.00214529		-0.00018843	1.55733e-06		0.00204159	0.128283		5.52513e-05	-0.000172753		-0.00223008	-0.00225664		0.000110239	0.000302982		-0.00281667	-0.00312739
	21	0.0162118	0.013292		-0.000796467	-0.00214592		-0.00160651	-0.000794696		0.00194679	-0.000125637		-0.000653167	0.000729655		0.00331001	0.128449		0.000871005	0.00101775		-0.00222253	-0.00224024		0.00066276	0.000243036		-0.00186439	-0.00138009
	22	0.0338732	0.0265876		-0.000926563	0.00075806		0.000357833	-0.0029296		0.00311874	9.96815e-05		-0.00168567	-0.00072952		0.00212841	0.127679		-0.00147131	-0.000769716		-0.0029863	-0.00235899		-0.00110114	-0.001402		-0.000147181	-0.00319118
	23	0.0691832	0.0595634		-0.00264698	-0.00234617		0.00204617	-0.000154421		0.000841167	0.00106416		-0.00148924	0.000225049		0.00124587	0.129309		-0.000468639	-0.0016218		0.000446741	0.00248919		-0.000217355	-0.0011312		8.6894e-06	0.000223624
	24	0.132601	0.115451		-0.000600909	-0.000119361		-0.000135724	-0.000405898		0.000627703	0.000161992		-0.000362909	-0.000935373		0.00148701	0.130682		-0.00204878	0.000542279		0.00713313	0.00562031		1.31946e-05	-0.0012559		0.00583628	0.00489434
	25	0.239213	0.217094		-0.00206412	-0.00260535		0.000381475	5.84292e-05		-3.14349e-05	0.00036053		-0.00211431	-0.00196151		0.00120726	0.128535		-0.00219018	-0.00255531		0.0151227	0.0151012		-0.00139952	-0.00157339		0.0166498	0.0113638
	26	0.414561	0.383458		-0.000983811	-0.001391		3.57316e-05	-2.30782e-05		-0.000334667	-0.00170728		-0.00138111	-0.00014244		-0.000517304	0.12888		0.000652677	-0.0022681		0.0321996	0.0338435		-0.00153678	-0.0025227		0.0343739	0.0269375
	27	0.660583	0.626183		0.000566423	-0.000731429		-0.000729155	-0.00181209		-0.00104218	0.00233434		-0.00115439	0.000219107		-0.00222503	0.128639		-0.000573311	-0.00234837		0.0626629	0.0639085		-0.00182659	-0.00181837		0.0667	0.0562536
	28	0.954251	0.929396		-0.00433469	-0.00333553		-0.000749582	-0.00133031		-0.000424082	-0.00146286		-0.00250509	-0.000230974		-0.00134743	0.127711		-0.00135523	-0.00210597		0.115458	0.120512		-0.00243055	-0.000319101		0.129997	0.108036
	29	1.23687	1.23849		-0.000978286	-0.00095128		-0.00195279	-0.00263786		-0.000681264	-0.00077757		-0.000158269	0.0012627		-0.0027015	0.127637		0.000177973	-0.00112691		0.214175	0.226348		0.000508793	0.00174232		0.239524	0.20513
	30	1.45441	1.48837		-0.00186424	-0.00209876		-0.00214991	-0.000814279		-0.00108879	0.00017154		-0.000930608	0.00284739		-0.00225362	0.126491		0.0052564	0.00411311		0.373478	0.399125		0.00229022	0.00479633		0.419755	0.371296
	31	1.60656	1.65939		-0.00260633	-0.000521286		-0.000709494	9.61306e-05		-0.00122505	-0.00179569		0.00152254	0.00767938		-0.00155663	0.125129		0.0102695	0.00946417		0.619111	0.657938		0.00622137	0.0127734		0.697867	0.655783
	32	1.72788	1.79002		-0.0030973	0.00140719		-0.00237153	2.82264e-05		-0.0014381	-0.00256718		0.005221	0.013303		-0.00483517	0.125404		0.022036	0.0221951		0.947545	0.987507		0.0147624	0.0234255		1.04665	0.999348
	33	1.8311	1.90293		0.000366759	0.00662625		-0.000487163	0.000176326		-0.00399078	-0.000887799		0.0102086	0.0280507		-0.00569447	0.127458		0.0471454	0.0453848		1.31588	1.33815		0.0290872	0.0505813		1.41496	1.37538
	34	1.92114	1.99991		0.00284977	0.0148545		0.00302772	0.0021656		-0.00217444	0.000948215		0.0281748	0.0535296		-0.00297544	0.12508		0.0855355	0.0892158		1.64106	1.63586		0.0543199	0.0944259		1.71639	1.70133
	35	1.99986	2.08524		0.0054141	0.03211		0.00111228	0.00614339		9.38818e-05	-0.000249831		0.0519464	0.0940272		-0.00265589	0.12469		0.156889	0.167848		1.87769	1.8418		0.0994664	0.173496		1.92947	1.93264
	36	2.06705	2.15931		0.0200139	0.0660746		2.02695e-05	0.00837734		0.00349283	-0.000945547		0.09967	0.169837		-0.00349543	0.123803		0.279097	0.300866		2.04406	1.99703		0.17937	0.301901		2.08169	2.09261
	37	2.13057	2.22322		0.0437501	0.131389		-0.000678655	0.01566		0.007364	0.00265328		0.186403	0.298039		-0.00497951	0.125903		0.472279	0.513025		2.17616	2.12933		0.308983	0.506029		2.20712	2.21951
	38	2.18357	2.28173		0.0928304	0.245578		0.00110156	0.0311528		0.0181572	0.012328		0.3313	0.502406		-0.00414074	0.128307		0.741393	0.811743		2.28685	2.24379		0.514164	0.790053		2.30995	2.33103
	39	2.23569	2.33175		0.182263	0.433459		0.000832672	0.0581042		0.0359904	0.0233163		0.557153	0.792328		-0.00365856	0.133135		1.06889	1.16355		2.38286	2.33936		0.80292	1.12166		2.39754	2.42708
	40	2.27751	2.37973		0.350682	0.704779		0.00314472	0.0983259		0.0668293	0.047472		0.869499	1.14877		-0.00509681	0.14109		1.38385	1.50002		2.46359	2.4213		1.1542	1.43461		2.47437	2.50929

## Sheet: Figure 3C
	Cq values, tails
	Males	Females
	24.19	38.08
	24.86	40
	24.29	36.38
	24.01	40
	27.44	40
	23.45	40
	25.43	37.47
	23.53	36.23
	25.74	40
	26.91	40
	29.22	40
	23.67	40
	28.93	35.64
	25.46	37.95
	24.4	38.48
	28.9	40
	26.25	37.13
	26.26	35.21
	24.01	35.85
	23.99	37.66
	24.12	36.83
	21.67	35.05
	24.9	40
	24.24	40
	24.02	40
	24.38	38.88
	24.15	40
	22.7	40
	21.95	40
	24.29	40
	24.92	40
	23.23	33.45
	22.74	38.36
	23.42	40
	23.2	40
	23.38	40
	23.81	34.31
	23.53	38.09
	25.14	37.06
	24.91	40
	23.31	40
	26.2	40
	22.74	31.95
	23.22	34.38
	22.97	35.91
	23.49	32.79
	24.81	35.02
	23.14	32.2
	26.46	33.25
	22.7	36.48
	23.24	39.84
	24.25	39.48
	26.19	39.44
	23.76	35.19
	24.38	40
	25.47	34.74
	24.27	35.82
	25.43	37.4
	25.08	36.55
	23.63	36.79
	27.02	33.59
	28.88	37.79
	24.08	37.39
	28.86	36.67
	25.06	36.85
	23.61	37.13
	24.9	38.31
	26.84	36.77
	24.62	40
	24	40
	25.01	38.87
	25.94	38.52
	24.18	34.72
	24.54	34.95
	24.04	36.92
	23.96	37.66
	24.95	37.76
	25.39	35.54
	24.28	36.14
	23.26	36.03
	23.25	37
	23.14	34.56
	23.37	38.3
	24.04	40
	23.24	36.46
	26.62
	23.43
	23.95
	24
	23.82
	23.58
	24.11
	24.1
	23
	23.49
	22.88
	23.18
	24.98
	23.47
	23.65
	23.48
	23.71
	23.13
	23.07
	23.2
	25.15
	25.27
	24.54
	23.38
	24.87
	23.81
	25.85
	23.08
	23.92
	23.39
	25.97
	23.73
	23.83
	30.92
	25.4
	25.26
	26.11
	31.69
	23.47

## Sheet: Figure 3D
	Melting peaks
	Temperature\-dF/dT		Pup1			Pup2			Pup3			Pup4			Pup5			Pup6			Pup7			Pup8			Pup9			Pup10
	65.1003	-5.7777e-06			-8.15313e-05				-1.12682e-05		-1.86386e-05			-0.000511142			7.62836e-05			-0.000858657			-0.000434897			-0.000746653			-0.000411927
	65.1172		-5.30602e-05			-0.000372755		6.86336e-05				5.53739e-05			-0.000762187			1.52568e-05			-0.00108164			-0.000597528			-0.000891323			-0.000499644
	65.3119	8.7413e-05			-2.60645e-05				6.45558e-06		-1.32181e-06			-0.000389222			8.4746e-05			-0.000716843			-0.000320285			-0.000606584			-0.000300456
	65.3296		5.34576e-05			-0.000258769		7.20413e-05				6.39262e-05			-0.000623764			7.28012e-05			-0.00093559			-0.000484409			-0.000769183			-0.000370226
	65.5011	0.000180604			2.94022e-05				2.41794e-05		1.5995e-05			-0.000267303			9.32085e-05			-0.00057503			-0.000205672			-0.000466515				-0.000240807
	65.5195		0.000159975			-0.000144782		7.54491e-05				7.24785e-05			-0.00048534			0.000130346			-0.000789545			-0.00037129			-0.000647044		-0.000188985
	65.6896	0.000273794			8.48689e-05				4.19031e-05		3.33118e-05			-0.000145384			0.000101671			-0.000433217			-9.106e-05			-0.000326445				-0.000111389
	65.7087		0.000266493			-3.07957e-05		7.88568e-05				8.10308e-05			-0.000346916			0.00018789			-0.0006435			-0.000258172			-0.000524904		-7.75135e-05
	65.8938	0.000366985			0.000140336				5.96269e-05		5.06286e-05			-2.34647e-05			0.000110133			-0.000291404			2.35523e-05			-0.000186376				1.80301e-05
	65.9136		0.000373011			8.31907e-05		8.22646e-05				8.95831e-05			-0.000208493			0.000245435			-0.000497454			-0.000145053			-0.000402765		3.39577e-05
	66.0855	0.000460176			0.000195802				7.73507e-05		6.79453e-05			9.84545e-05			0.000118596			-0.000149591			0.000138165			-4.63065e-05				0.000147449
	66.106		0.000479529			0.000197177		8.56723e-05				9.81354e-05			-7.00689e-05			0.000302979			-0.000351409			-3.1934e-05			-0.000280625		0.000145429
	66.2921	0.000553366			0.000251269				9.50744e-05		8.52621e-05			0.000220374			0.000127058			-7.77747e-06			0.000252777			9.37628e-05				0.000276867
	66.3133		0.000586046			0.000311164		8.90801e-05				0.000106688			6.83548e-05			0.000360523			-0.000205363			8.11848e-05			-0.000158486		0.0002569
	66.501	0.000646557			0.000306736				0.000112798		0.000102579			0.000342293			0.000135521			0.000134036			0.000367389			0.000233832				0.000406286
	66.5229		0.000692564			0.00042515		9.24879e-05				0.00011524			0.000206779			0.000418068			-5.93179e-05			0.000194304			-3.63464e-05		0.000368371
	66.697	0.000746964			0.000366436				0.000135142		0.000118718			0.00045815			0.000147149			0.000278746			0.000477025			0.000369204				0.000530129
	66.7197		0.000786453			0.000528311		9.64954e-05				0.000121261			0.000338836			0.000469743			8.25821e-05			0.000312246			7.1025e-05		0.000482311
	66.8926	0.000821179			0.000416671				0.000147341		0.000124298			0.000550675			0.000151469			0.000404307			0.000570089			0.000488429				0.000630396
	66.916		0.000883707			0.000623236		9.86771e-05				0.000132588			0.000460564			0.000515946			0.000205082			0.000403493			0.000167943		0.000563768
	67.0994	0.000900696			0.00045545				0.000160967		0.000140873			0.000644621			0.00015698			0.000519821			0.000647268			0.000593282				0.000737389
	67.1235		0.000965107			0.000710836		0.000100084				0.000136834			0.000565214			0.000550886			0.000325221			0.000500586			0.000253682		0.000643836
	67.3003	0.000962257			0.000493082				0.000172279		0.000153882			0.000720518			0.000163214			0.000620461			0.000712332			0.000692879				0.000817618
	67.3252		0.0010333			0.000789029		9.75332e-05				0.000145643			0.000658271			0.000586625			0.000434332			0.000584582			0.000343518		0.00071295
	67.5063	0.00101304			0.000524546				0.000184073		0.000157156			0.000790782			0.000174065			0.000712332			0.000784693			0.000783268				0.000879829
	67.5319		0.00109865			0.000850089		9.42293e-05				0.000150349			0.000746			0.000613536			0.000527682			0.000652211			0.000413896		0.000775239
	67.7086	0.00106651			0.000545007				0.000190441		0.000162604			0.000856825			0.000177856			0.0007949			0.000833929			0.000854929				0.0009257
	67.735		0.00114286			0.000908546		9.15764e-05				0.000149766			0.00081255			0.00062725			0.000609136			0.00070435			0.000480354		0.000824064
	67.9013	0.00110066			0.000557718				0.00020107		0.000164501			0.000906693			0.000178899			0.000873004			0.000866014			0.000924286				0.000964586
	67.9284		0.00117873			0.000958046		9.16079e-05				0.00014967			0.000879154			0.000641014			0.000686393			0.000751389			0.000532768		0.000868957
	68.1041	0.00113534			0.000573268				0.000209183		0.000169553			0.000955957			0.000178666			0.000932171			0.000894996			0.000984789				0.00100012
	68.1318		0.00121139			0.000997211		8.63039e-05				0.000153257			0.000938171			0.000645214			0.000762707			0.000804504			0.000578196		0.000912082
	68.3167	0.00116155			0.000583936				0.000215179		0.000175616			0.000995311			0.00017915			0.00099645			0.000919421			0.00103195				0.00104029
	68.3453		0.00123909			0.00103189		8.16143e-05				0.000158015			0.000994179			0.000647918			0.000836378			0.000830918			0.000625021		0.000940107
	68.507	0.00117175			0.000601146				0.000218928		0.000173688			0.00103698			0.000179876			0.00105028			0.000939139			0.00108223				0.00107049
	68.5362		0.0012595			0.00106017		8.12071e-05				0.000160276			0.00103746			0.000647714			0.000895239			0.000861321			0.000668289		0.000962493
	68.7162	0.00117966			0.0006135				0.000218864		0.000175371			0.00106528			0.000178452			0.00110334			0.000954096			0.00111645				0.0011002
	68.7462		0.00128647			0.00109288		8.00289e-05				0.000152933			0.00108836			0.000643125			0.000951725			0.000882086			0.000704143		0.000983118
	68.9166	0.00118918			0.000615982				0.000213809		0.000172299			0.00110003			0.000176506			0.00114306			0.000964882			0.00114037				0.00112551
	68.9473		0.00130457			0.00111421		7.94139e-05				0.000145569			0.00113389			0.000646179			0.000999814			0.000887582			0.000740511		0.00101416
	69.1104	0.00120597			0.000622786				0.000208375		0.0001735			0.0011249			0.000172373			0.00117607			0.000985068			0.00116561				0.00114036
	69.1418		0.00132316			0.00114322		8.21454e-05				0.000150436			0.00116513			0.000643507			0.00105623			0.000899414			0.000766911		0.00103046
	69.3035	0.00121234			0.000629036				0.00021066		0.000173505			0.00114657			0.000168555			0.00120793			0.00101191			0.00118809				0.00115389
	69.3356		0.00133003			0.00115543		8.13825e-05				0.000147208			0.00119499			0.00064545			0.00110125			0.000915775			0.000794546		0.00104405
	69.5131	0.00121368			0.000622282				0.000205968		0.000173955			0.00116252			0.000161326			0.00123661			0.00102624			0.0012094				0.00117281
	69.5459		0.0013278			0.00116359		8.28764e-05				0.000143414			0.00122311			0.000643893			0.00113502			0.000928311			0.000828575		0.00106001
	69.7175	0.00123134				0.0011761			0.000205486		0.000175223			0.00118079			0.000160844			0.00127169			0.00105157			0.0012373				0.00118326
	69.7511		0.00132856		0.000628732			8.41732e-05				0.000141739			0.0012441			0.000642379			0.00118045			0.000953589			0.000856743		0.00107487
	69.9126	0.00123026				0.00118358			0.000207913		0.000169082			0.00119232			0.000156301			0.00129887			0.00107071			0.00126				0.00119652
	69.9469		0.00133324		0.000631575			8.25675e-05				0.000144293			0.00126559			0.000645657			0.00120633			0.000966379			0.000876407		0.00108049
	70.1136	0.00123286				0.00118938			0.000203606		0.000168229			0.00120476			0.000148397			0.00132313			0.00108589			0.00126959				0.00120689
	70.1486		0.00133877		0.000630707			8.15714e-05				0.00014174			0.00128067			0.000635393			0.00123397			0.000990464			0.000890364		0.00108908
	70.3098	0.00123033				0.00119064			0.000201529		0.000163066			0.00121215			0.000149094			0.00134588			0.00109096			0.00129204				0.0012133
	70.3455		0.00133873		0.000632286			7.23918e-05				0.000140064			0.00129891			0.000630872			0.00127037			0.00101648			0.000920325		0.00110031
	70.508	0.00122553				0.00118616			0.00019841		0.000158104			0.00121908			0.000149818			0.00136114			0.00111418			0.00131245				0.00120652
	70.5444		0.00134362		0.000631407			6.75382e-05				0.000137885			0.00131072			0.000618821			0.00128801			0.00104108			0.000928739		0.00110855
	70.7214	0.00123421				0.00117939			0.000197045		0.000154449			0.00122311			0.000143968			0.0013934			0.0011306			0.00131825				0.00121071
	70.7585		0.00134081		0.000634343			6.78775e-05				0.000132154			0.0013204			0.00061525			0.00130413			0.00106198			0.000948093		0.00112423
	70.9017	0.00123178				0.00116764			0.000196346			0.00012528		0.00122073			0.000137617			0.00141432			0.00114203			0.0013378				0.00121136
	70.9396		0.00134074		0.000629775			6.70457e-05			0.000144796				0.00133829			0.000605904			0.00132268			0.00108259			0.000959954		0.00112845
	71.1097	0.00123076				0.00116372			0.000194784			0.000123437		0.0012198			0.000131056			0.0014304			0.00115765			0.00135129				0.00121578
	71.1483		0.00133754		0.000624543			5.92982e-05			0.000142873				0.00133376			0.000599982			0.00133892			0.00110913			0.000975757		0.00112491
	71.3137	0.0012369				0.00115802			0.0001943			0.000124354		0.00121047			0.000131097			0.00144996			0.00117214			0.00136065				0.00122111
	71.3531		0.00133496		0.00062185			5.34925e-05			0.000140498				0.00133722			0.000589839			0.00135306			0.00113534			0.000984989		0.00113173
	71.5116	0.00123317				0.00114715			0.000195412			0.000128237		0.00121249			0.000126914			0.00145014			0.00117031			0.00136678				0.00121138
	71.5516		0.00132611		0.000620239			5.06982e-05			0.000136675				0.00134279			0.000583921			0.00135895			0.00115003			0.00100278		0.00113769
	71.7104	0.00122736				0.0011377			0.000198371			0.000119524		0.00119949			0.000124924			0.0014532			0.00117501			0.0013733				0.00121257
	71.7511		0.00132543		0.000619021			4.64864e-05			0.00012719				0.00134098			0.000572414			0.00136794			0.00116497			0.00100847		0.00114409
	71.8973	0.00122886				0.00112731			0.000194122			0.000110393		0.00119839			0.000119215			0.0014655			0.00117195			0.00136594				0.00121626
	71.9387		0.00132404		0.000609011			4.24593e-05			0.000124984				0.00134944			0.000558797			0.00137413			0.00116772			0.00101684		0.00115794
	72.0974	0.00122144				0.00112189			0.000180866			0.000115804		0.00119777			0.000115074			0.00146882			0.00117			0.00135943				0.00122294
	72.1395		0.00132888		0.000599464			4.25471e-05			0.000120673				0.00134568			0.000548736			0.0013861			0.00118155			0.00101582		0.0011596
	72.3036	0.0012191				0.0011099			0.000179285			0.000109535		0.00118565			0.000112019			0.00147356			0.00118163			0.00134582				0.00121714
	72.3465		0.00132045		0.000593611			4.18846e-05			0.000118981				0.00134578			0.000546054			0.00138471			0.00119342			0.0010147		0.00115084
	72.511	0.0012221				0.00109361			0.000168337			0.00010581		0.001175			0.000101168			0.00147664			0.00118725			0.00133127				0.00123511
	72.5547		0.00132117		0.000589207			4.08807e-05			0.000109682				0.00134321			0.00054355			0.00138487			0.00120895			0.00101585		0.00115724
	72.7099	0.00122764				0.00108497			0.000155354			0.000103271		0.00116806			9.95796e-05			0.00147686			0.00118749			0.00131986				0.00125231
	72.7542		0.00131887		0.000588532			4.20889e-05			0.000109263				0.00133491			0.000530957			0.00139227			0.00122751			0.00101921		0.00115869
	72.8982	0.00122865				0.00108162			0.000154953			9.78268e-05		0.0011593			9.92121e-05			0.00147587			0.00120356			0.00131704				0.00126022
	72.9432		0.00131648		0.000578236			4.01336e-05			0.000104536				0.00132746			0.000524496			0.00139093			0.00123807			0.00101212		0.00116388
	73.0972	0.00124144				0.00107741			0.000152655			9.49671e-05		0.00115696			9.38343e-05			0.00146877			0.00121926			0.00129971				0.00127339
	73.1429		0.0013306		0.000568193			3.99596e-05			9.57589e-05				0.00132638			0.000521911			0.00138822			0.00126961			0.00100827		0.00116488
	73.2959	0.00125614				0.00106705			0.000146079			9.02607e-05		0.00115163			9.62307e-05			0.00145996			0.00123847			0.0012885				0.00129365
	73.3424		0.00136117		0.000559189			3.18879e-05			8.81247e-05				0.00131793			0.000512232			0.00139935			0.00131221			0.00100931		0.0011855
	73.5002	0.0013022				0.00105186			0.000132149			8.51368e-05		0.00114453			9.34025e-05			0.00145768			0.00127983			0.00127897				0.00132003
	73.5474		0.00141769		0.0005514			2.45114e-05			8.17829e-05				0.00131191			0.000501336			0.00139346			0.00138063			0.00100192		0.00122488
	73.706	0.00137258				0.00103726			0.000122403			7.93264e-05		0.00113488			8.87246e-05			0.00146664			0.00135392			0.00125859				0.00139032
	73.754		0.00151846		0.00054895			2.60943e-05			7.85296e-05				0.00131258			0.000495046			0.00139604			0.00147846			0.00101873		0.00128918
	73.9106	0.00148222				0.00102172			0.000115461			7.35854e-05		0.00112617			7.95793e-05			0.00146904			0.00146982			0.0012519				0.00150863
	73.9593		0.00169192		0.000547536			2.26275e-05			6.86496e-05				0.00131594			0.00048175			0.00140765			0.00162756			0.00102829		0.00140019
	74.0998	0.00166398				0.00101821			0.000115325			6.433e-05		0.0011107			7.76614e-05				0.00143301		0.00166496			0.00124595				0.00170511
	74.1492		0.00196814		0.000544257			1.87264e-05			6.48454e-05				0.00131089			0.000472811		0.00149255				0.00185659			0.00106597		0.00156595
	74.3071	0.00196779				0.00101016			0.000127822			6.04593e-05		0.00110132			7.76807e-05				0.00148736		0.00196329			0.00125111				0.00200981
	74.3573		0.00237563		0.000544954			1.49954e-05			5.98911e-05				0.00132393			0.000458679		0.00154883				0.00219758			0.00113774		0.00185024
	74.4953	0.00241947				0.00100769			0.000150805			6.04146e-05		0.00110058			7.10904e-05				0.00158796		0.00239036			0.00126786				0.00246445
	74.5461		0.00295378		0.000544693			1.29236e-05			6.14789e-05				0.00136741			0.0004546		0.00162061				0.00268074			0.00127306		0.00227752
	74.6973	0.00303117				0.00101552			0.000176271			5.97814e-05		0.00110335			6.58732e-05				0.00176849		0.00300609			0.00133775				0.0031185
	74.7488		0.00370744		0.000543675			1.06432e-05			5.46779e-05				0.00145199			0.000446004		0.00178068				0.00334811			0.00153164		0.00288149
	74.8895	0.00376996				0.00103039			0.000204704			5.22493e-05		0.00113709			5.89996e-05				0.00209715		0.00380234			0.0014641				0.00396479
	74.9417		0.00456277		0.00055285			1.20118e-05			5.28632e-05				0.00163246			0.000434518		0.00208532				0.0041795			0.00195894		0.00365625
	75.0844	0.00456174				0.00108904			0.000219423			5.59493e-05		0.0012153			5.82189e-05				0.00263428		0.00472301			0.0017077				0.0049845
	75.1373		0.00547073		0.000582243			1.29582e-05			5.27446e-05				0.00195766			0.000431196		0.00259249				0.00513072			0.00260278		0.00455504
	75.2947	0.00538735				0.00121417			0.000237896			5.40211e-05		0.00137167			5.80114e-05				0.00339302		0.00571173			0.00213372				0.00605957
	75.3484		0.00639288		0.000647904			1.43225e-05			5.81282e-05				0.00250521			0.000428704		0.00335443				0.0061161			0.00344182		0.00550829
	75.4962	0.00621577				0.0014307			0.000254677			5.28214e-05		0.00168591			5.26857e-05				0.00435287		0.00670421			0.00279627				0.00715392
	75.5507		0.00732835		0.00078165			1.34425e-05			6.35568e-05				0.00329648			0.000430136		0.00432006				0.00710669			0.00441527		0.00648166
	75.6988	0.00701488				0.00172238			0.000283535			5.329e-05			0.00426598		5.38796e-05				0.00540072		0.00765804			0.00366835				0.00822998
	75.7539		0.00820629		0.00101126			1.68954e-05			8.64264e-05			0.00222088				0.000426104		0.00539748				0.00806503			0.00542216		0.00742976
	75.894	0.00774473				0.00203544			0.000344589			5.21268e-05			0.0053397		5.70207e-05				0.00645851		0.00856557			0.00468084				0.00922929
	75.9499		0.0089839		0.00132134			1.72989e-05			0.000129954			0.00295785				0.000426218		0.00650721				0.00894466			0.00639276		0.0083349
	76.0986	0.00836277				0.00232674			0.000436934			5.68918e-05			0.00642064		6.3385e-05				0.00745279		0.00936453			0.00571973				0.0101228
	76.1552		0.00960669		0.00166672			2.63254e-05			0.0001913			0.00382719				0.000428704		0.00756628				0.00971717			0.00727986		0.0091313
	76.29	0.00881508				0.0025789			0.000540879			5.62664e-05			0.00739959		6.65814e-05				0.00834891		0.00999857			0.00670665				0.010857
	76.3473		0.0100272		0.00199976			2.93411e-05			0.000274954			0.00470978				0.000431439		0.00850924				0.0103026			0.0080367		0.0097807
	76.4963	0.00907294				0.00276762			0.00063108			5.25446e-05			0.00823686			0.000440954			0.00907133		0.0104183				0.00860717			0.0113495
	76.5543		0.0102211		0.0022824			3.12989e-05			0.000352437			0.00552463			6.87821e-05			0.00929796				0.0106763		0.00757852			0.0102297
	76.6956	0.00912433				0.00289636			0.000704914			5.31643e-05			0.00889041			0.000446375			0.00959304		0.0105913				0.00896002			0.0115895
	76.7543		0.0101941		0.00251161			3.11704e-05			0.000419287			0.0062195			6.90196e-05			0.0098694				0.0107942		0.00828066			0.0104348
	76.8934	0.00898636				0.00295794			0.000758152			4.90196e-05			0.00929833			0.00044865			0.0098578		0.0105192				0.0090329			0.0115446
	76.9529		0.00997594		0.0026697			2.96129e-05			0.000469816			0.0067643			6.33532e-05			0.0101671				0.0106641		0.00876979			0.0103961
	77.0931	0.00871136				0.00295245			0.000784946			4.31125e-05			0.00942277			0.000454411			0.00985258		0.0102358				0.00883731			0.0112417
	77.1533		0.00965049		0.00274467			2.485e-05			0.000502155			0.0071075			7.09654e-05			0.0101645				0.0103296		0.00900168			0.0101273
	77.2995	0.00840224				0.00286343			0.000796759			3.82154e-05			0.00925191			0.000457007			0.00955793		0.00979697				0.00837308			0.0107572
	77.3604		0.00931569		0.00274424			2.12339e-05			0.000520976			0.00723121			6.931e-05			0.0098701				0.009867		0.00895619			0.00971098
	77.4909	0.00816917				0.00270608			0.000797155			3.79332e-05			0.00879418			0.000460268			0.00898768		0.0093074				0.00768309			0.0101963
	77.5525		0.00912423		0.00265925			1.04064e-05			0.000526013			0.00712282			6.69086e-05			0.00927983				0.00936489		0.00861471			0.00923478
	77.699	0.00813962				0.00250433			0.000766802			4.03529e-05			0.00809212			0.000467029			0.00822161		0.00889453				0.00688246			0.00969665
	77.7613		0.00917595		0.00249051			3.46821e-06			0.000504062			0.0067946			6.48893e-05			0.00848473				0.00896569		0.00803355			0.00883276
	77.8861	0.00835876				0.00224319			0.000724519			3.67718e-05			0.00721575			0.000473082			0.00738115		0.00867589				0.00608478			0.00938784
	77.9492		0.00949183		0.00226686			1.62571e-06			0.000466689			0.00626034			6.15471e-05			0.00758598				0.00875893		0.00724828			0.00859945
	78.0916	0.00880934				0.00197666			0.000659887			3.37186e-05			0.00628271			0.000484986			0.00660286		0.00868458				0.00543242			0.00935262
	78.1554		0.010061		0.00199843			-2.45357e-07			0.000417763			0.00556247			6.55896e-05			0.00673869				0.00878435		0.00636261			0.00860049
	78.3009	0.00943762				0.00173408			0.000575118			3.44736e-05			0.00544441			0.000496321			0.00600181		0.00890418				0.004984			0.00956956
	78.3654		0.0107907		0.00170245			-6.03571e-07			0.000365931			0.00477043			7.05086e-05			0.00608212				0.00899973		0.00551942			0.0088276
	78.4994	0.010114				0.00156552			0.000476224			3.68946e-05			0.00480955			0.000509929			0.00561422		0.00925701				0.00472398			0.00999961
	78.5646		0.011547		0.00141782			-3.97143e-06			0.000303485			0.00400688			6.93736e-05			0.00563623				0.00936112		0.00483465			0.0092378
	78.6957	0.0107095				0.00147824			0.000377938			4.26393e-05			0.00437841			0.00052875			0.00537308		0.00965826				0.00456965			0.0105418
	78.7616		0.0121739		0.00119965			-5.98607e-06			0.000242941			0.00338803			6.84393e-05			0.00534738				0.00975744		0.00435847			0.00973866
	78.8865	0.011103				0.0014416			0.000297783			5.09021e-05			0.00409272			0.000554225			0.00518993			0.0100663			0.00444615			0.0110675
	78.9531		0.0125489		0.00105192			-9.49321e-06			0.000192807			0.00294619			7.04932e-05			0.00513116			0.00999509			0.00404619			0.0102123
	79.0934	0.0112245				0.00143425			0.00024656			6.37225e-05			0.00388274			0.000585218			0.00501592			0.0102103			0.00431246			0.0114398
	79.1607		0.0126067		0.00096069			-5.55036e-06			0.000160889			0.00264626			7.77471e-05			0.00492481			0.0101805			0.00382003			0.0105488
	79.2989	0.0110517				0.001487			0.00022153			7.29525e-05			0.00368771			0.000632039			0.00483563			0.0101305			0.00416241			0.0115873
	79.367		0.0123228		0.000896129			-1.49143e-06			0.000157095			0.00242583			8.12082e-05			0.0047034			0.0101491			0.00362359			0.0106591
	79.5002	0.0105723				0.00163819			0.00020503			8.543e-05			0.00349893			0.000698568			0.00463401			0.00981119			0.00398069			0.0114606
	79.5691		0.0116998		0.000828285			3.88929e-07			0.000155027			0.00224495			8.15607e-05			0.00446164			0.00988079			0.00343651			0.0105185
	79.6997	0.00979734				0.00196462			0.000196487			0.000102684			0.00330281			0.000759346			0.0043922			0.0092522			0.00375208			0.0110426
	79.7692		0.0107539		0.000772947			2.14857e-06			0.000160383			0.00207129			7.84932e-05			0.00418647			0.00935678			0.00324537			0.0101094
	79.8862	0.00875186				0.00251216			0.000199044			0.000116221			0.00307656			0.000831046			0.00409171			0.00845017			0.00345057			0.0103201
	79.9564		0.0095166		0.000712293			8.50464e-06			0.000161578			0.0019133			7.60229e-05			0.003848			0.00859944			0.00302799			0.00941919
	80.0884		0.00804234			0.00320907			0.000185797			0.000135593			0.00279961			0.000887625			0.00373833			0.00743936			0.0030809			0.00931802
	80.1594	0.00748686			0.000635972			1.41221e-05			0.000159553			0.00174346			8.4905e-05			0.00343988			0.00762357			0.00276851			0.00847614
	80.2918		0.00643224			0.00389382			0.000178091			0.000150903			0.00246655			0.000931879			0.00330826			0.00627206			0.0026283			0.00808129
	80.3635	0.00607463			0.00055328			1.87879e-05			0.000158618			0.00154456			0.000105745			0.00296193			0.00646938			0.00245734			0.00731834
	80.4781		0.00480088			0.00443949			0.000166699			0.000164851			0.00207617			0.00096945			0.00281516			0.00499796			0.00211768			0.00667198
	80.5504	0.00460173			0.000470766			1.85614e-05			0.000149866			0.00131237			0.000131944			0.00242214			0.00519736			0.00207977			0.00601331
	80.6893		0.00328709			0.00482916			0.000149111			0.000178815			0.00165476			0.00100719			0.00228787			0.00371861			0.00159281			0.00517533
	80.7624	0.00320718			0.000385971			2.1745e-05			0.000142292			0.00106667			0.000166324			0.00185491			0.00390944			0.00167167			0.00465065
	80.8757		0.0020227			0.00504864			0.000129667			0.000191831			0.00121981			0.00103617			0.00176235			0.00253905			0.00109657			0.00372172
	80.9495	0.00201489			0.000312409			2.67718e-05			0.000129326			0.000808593			0.000193601			0.00129342			0.00271048			0.00124382			0.00332639
	81.0854		0.00111316			0.00510821			0.000119067			0.000197366			0.000815177			0.00105382			0.00129276			0.00156435			0.000677928			0.00243442
	81.1599	0.00110802			0.000254694			3.10464e-05			0.000119448			0.00055455			0.000222619			0.000807171			0.00169743			0.000839059			0.00216325
	81.2803		0.000561637			0.00501825			0.000107853			0.000201058			0.000486529			0.00106644			0.000923983			0.00085441			0.000386272			0.00141386
	81.3555	0.000541021			0.000216667			3.68411e-05			0.000115403			0.000329996			0.000247072			0.000443571			0.000945995			0.000502533			0.00125548
	81.4704		0.000291283			0.00478016			9.61807e-05			0.000203741			0.000261712			0.00106328			0.00068423			0.000431443			0.000218798			0.000730309
	81.5463	0.000249313			0.000189539			4.19246e-05			0.000120408			0.000171527			0.000266904			0.000220974			0.000467705			0.000255796			0.00065079
	81.6899		0.000191567			0.00438485			9.49114e-05			0.000202162			0.000144364			0.00105952			0.000553462			0.00023169			0.000149282			0.000347249
	81.7666	0.000136481			0.000189159			4.57025e-05			0.000125939			7.999e-05			0.000270428			0.000121045			0.000223631			0.000117199			0.000320797
	81.8791		0.000167845			0.00384245			9.86311e-05			0.000199902			9.70496e-05			0.00105357			0.000497065			0.000157942			0.000133654			0.00018464
	81.9565	0.000107186			0.000182362			5.34118e-05			0.000131352			5.02764e-05			0.000281476			9.46118e-05			0.000127995			5.81593e-05			0.00017279
	82.0867		0.000157528			0.00316009			0.00010228			0.000192372			8.51493e-05			0.00104072			0.000467858			0.000144471			0.000132947			0.000129469
	82.1648	0.000105439			0.000180724			6.18175e-05			0.000139			4.35129e-05			0.000283845			9.66146e-05			9.83486e-05			5.19364e-05			0.000129984
	82.2638		0.000157512			0.00239462			0.000104276			0.000185445			8.59411e-05			0.00103891			0.000455641			0.000141306			0.000133405			0.000114753
	82.3426	0.0001136			0.000184782			6.74739e-05			0.000146931			4.58129e-05			0.00027967			0.000102094			9.69625e-05			6.11939e-05			0.000117274
	82.4785		0.000157699			0.00161502			0.000105203			0.000183799			9.25832e-05			0.00104415			0.000447191			0.000133727			0.00013632			0.000120265
	82.5581	0.000123562			0.000183747			7.07147e-05			0.000150443			5.58611e-05			0.000267809			0.000110911			9.55871e-05			6.65239e-05			0.000112553
	82.6801		0.000163575			0.000941866			0.000107186			0.000179504			9.57036e-05			0.00105			0.00043272			0.00013528			0.000150099			0.0001346
	82.7604	0.000132915			0.000200694			7.17639e-05			0.000157407			6.33543e-05			0.000243539			0.00012092			9.11464e-05			7.42971e-05			0.000120622
	82.8721		0.000171208			0.000505461			0.000115689			0.000177209			0.00010136			0.00105915			0.000429162			0.000131114			0.000162707			0.000142203
	82.953	0.000138463			0.000234347			7.81803e-05			0.000160706			6.48272e-05			0.000224211			0.000125991			9.67979e-05			8.43889e-05			0.000127139
	83.0691		0.00017044			0.000316343			0.000115965			0.000191615			0.00011089			0.00104847			0.000446542			0.000128584			0.000167903			0.000149613
	83.1508	0.000150049			0.000261757			8.62196e-05			0.000163133			7.46296e-05			0.000194851			0.000133754			9.58761e-05			9.74025e-05			0.000135435
	83.2743		0.000178401			0.000268884			0.000123395			0.000242714			0.000119525			0.00102362			0.000475229			0.000123599			0.000167412			0.000162117
	83.3567	0.000159401			0.000287011			9.46443e-05			0.000167476			8.24014e-05			0.000180696			0.000136221			9.85554e-05			0.000109343			0.000139396
	83.464		0.000184482			0.000259975			0.000135523			0.000303667			0.000126556			0.000992351			0.000520705			0.000126504			0.000164049			0.000173927
	83.5471	0.000166458			0.000310724			0.000101691			0.000165443			8.68111e-05			0.000178424			0.000146673			9.77843e-05			0.000117703			0.000140229
	83.6649		0.000184656			0.000263257			0.000141198			0.00034978			0.000135186			0.000967605			0.000553215			0.0001265			0.000164936			0.000176703
	83.7487	0.000175478			0.000335545			0.000108293			0.000171922			9.53464e-05			0.00017966			0.000163095			0.000111182			0.00012934			0.000149872
	83.8571		0.000186333			0.000262652			0.000145947			0.000387157			0.000141482			0.000935645			0.000572569			0.00012713			0.000169639			0.000179507
	83.9416	0.000181627			0.000353037			0.000119936			0.000170021			0.000110056			0.000184276			0.000166079			0.000146544			0.00013575			0.000160124
	84.0567		0.000188367			0.000254826			0.000149963			0.000418369			0.000146367			0.000898158			0.00058013			0.000130502			0.000168547			0.000183285
	84.142	0.000177599			0.000359995			0.00012456			0.000169613			0.000120501			0.000191119			0.000178902			0.000174649			0.000143554			0.000158724
	84.2604		0.000192785			0.000252756			0.000155738			0.000436682			0.000151409			0.000864251			0.000575006			0.000131856			0.000169227			0.000177718
	84.3463	0.000184857			0.000366184			0.00013058			0.000170105			0.000126079			0.000191567			0.000185822			0.000204388			0.000149952			0.000168876
	84.4724		0.000190846			0.00025435			0.000155315			0.000441548			0.000154533			0.000822711			0.000560452			0.000134449			0.000167501			0.00017926
	84.5591	0.000185958			0.000355373			0.000133779			0.000171326			0.000130846			0.000199482			0.000192147			0.000226798			0.000153228			0.00018368
	84.6669		0.000184946			0.000249356			0.000154661			0.000438562			0.000150509			0.000789242			0.000524804			0.000131752			0.000161847			0.000172929
	84.7544	0.000184615			0.000342041			0.00013487			0.000169464			0.000132473			0.000192705			0.000194805			0.000236613			0.00015596			0.000191606
	84.8579		0.000187046			0.000244863			0.000156961			0.000427997			0.000136901			0.000760194			0.000492309			0.000132279			0.000165766			0.000174101
	84.946	0.000180958			0.000321033			0.000138871			0.000166356			0.000139601			0.00019551			0.000204343			0.00024764			0.00015604			0.000160227
	85.062		0.000182623			0.000237423			0.000155484			0.000400804			0.000135681			0.000719666			0.000449585			0.000138296			0.000163975			0.000164882
	85.1508	0.000174532			0.000293982			0.000146088			0.000170995			0.00014113			0.000190933			0.000206116			0.000249673			0.00016111			0.000159756
	85.2552		0.000180419			0.000235192			0.000155108			0.000364331			0.000155463			0.000691536			0.000403941			0.000138855			0.000158298			0.000165813
	85.3447	0.000174587			0.000267294			0.000146029			0.00016877			0.000139936			0.000189207			0.000208105			0.000249229			0.000165226			0.000173038
	85.4731		0.000176535			0.00023382			0.000152758			0.000323953			0.000183393			0.000655668			0.000345366			0.000138103			0.000154276			0.000162171
	85.5634	0.000171767			0.000231517			0.000145547			0.00016452			0.000138829			0.000188514			0.00020635			0.000249502			0.000158305			0.000184519
	85.6675		0.000174138			0.000225099			0.000151983			0.00026853			0.000202493			0.0006342			0.000280196			0.000133898			0.000157382			0.000165013
	85.7585	0.000168917			0.000205244			0.000139631			0.000160778			0.000141171			0.000182502			0.000198379			0.000236641			0.000153398			0.000193569
	85.8717		0.000177197			0.000215825			0.0001484			0.000208258			0.000215396			0.000603487			0.000227505			0.000127388			0.000162989			0.000168181
	85.9635	0.000162807			0.000191579			0.000135731			0.000160112			0.000135281			0.00018493			0.000193903			0.000226543			0.000151242			0.000200075
	86.0611		0.000172895			0.000213279			0.000140287			0.00015404			0.000227657			0.000573935			0.000188271			0.000118748			0.00016036			0.000168443
	86.1536	0.000161008			0.00018726			0.000133911			0.000156936			0.00013672			0.000180982			0.000192699			0.000205335			0.000150896			0.000206004
	86.2554		0.000174288			0.000211875			0.000140667			0.000136005			0.000237424			0.000540919			0.000166953			0.000133532			0.00014663			0.000172822
	86.3486	0.000161142			0.000184427			0.000135457			0.000157379			0.000138278			0.0001746			0.00018835			0.000186714			0.000148071			0.000209131
	86.4668		0.000172834			0.000204786			0.000148952			0.000140088			0.000239374			0.000501963			0.000163573			0.000169263			0.000140802			0.000174471
	86.5607	0.000161645			0.00017944			0.000133769			0.000153216			0.000136157			0.000175206			0.000183985			0.000156905			0.000151112			0.000202377
	86.6632		0.000169865			0.000200439			0.000146932			0.000136566			0.000240238			0.000468848			0.000155961			0.000196345			0.000153186			0.000171619
	86.7578	0.000157386			0.000174719			0.000136325			0.00015755			0.000137434			0.000173896			0.000182679			0.000133831			0.000158038			0.00020664
	86.8534		0.000172313			0.000196118			0.000145391			0.000132712			0.000241102			0.000438924			0.000160427			0.000212195			0.000178154			0.000167374
	86.9488	0.000158556			0.00017278			0.000142825			0.000161509			0.00014143			0.000175421			0.000175416			0.000135203			0.000157025			0.000211184
	87.0587		0.000169408			0.000192822			0.000139779			0.000131346			0.000237088			0.000410063			0.000157286			0.000227162			0.000192337			0.000165303
	87.1547	0.000154699			0.000167757			0.000137625			0.000158053			0.000143926			0.000175034			0.000178048			0.000134118			0.00015808			0.000201226
	87.2568		0.000171829			0.00018487			0.000144064			0.000129811			0.000228721			0.0003914			0.000160866			0.000238628			0.000204028			0.000156331
	87.3536	0.000159359			0.000168078			0.000137336			0.000155743			0.000147815			0.000174181			0.000178118			0.000141641			0.000159389			0.000203724
	87.4596		0.00016997			0.000183954			0.000144582			0.000127044			0.000216917			0.000377053			0.00015629			0.000243289			0.000216952			0.000143566
	87.5571	0.000161919			0.00016822			0.000135971			0.000150483			0.000145738			0.000177224			0.000174579			0.000146949			0.000159743			0.000206479
	87.6609		0.000165593			0.000178049			0.000141863			0.000129492			0.000194819			0.000362379			0.000152475			0.000244649			0.000221036			0.000139044
	87.7591	0.000161604			0.000165744			0.000136816			0.000153469			0.000148185			0.000178835			0.00017291			0.000140518			0.000159952			0.0002074
	87.8589		0.000164529			0.000175541			0.000142455			0.000132054			0.000164258			0.000353473			0.000154614			0.000248497			0.000225507			0.000165297
	87.9578	0.00016126			0.000166164			0.000135836			0.000153626			0.000148281			0.000174744			0.000174636			0.000141655			0.000161893			0.000168366
	88.0519		0.000159548			0.000176208			0.000141038			0.000134599			0.000139965			0.000338924			0.000150708			0.000243269			0.000224125			0.00019601
	88.1516	0.000157784			0.000165643			0.000141265			0.000157203			0.000149004			0.000171817			0.000167862			0.000142444			0.000160793			0.000150195
	88.2657		0.00015708			0.00017689			0.000141823			0.000135325			0.000128676			0.000327766			0.000148591			0.000238221			0.000221561			0.00022566
	88.3661	0.000160416			0.000165042			0.00013775			0.000153668			0.000150218			0.000165302			0.000168559			0.000135109			0.000165168			0.000148583
	88.4649		0.00015742			0.000177587			0.000139577			0.000137326			0.000131811			0.000314958			0.000144162			0.000227961			0.00021485			0.000250285
	88.566	0.000159268			0.000163932			0.000134839			0.000155351			0.000147809			0.000164954			0.00016965			0.000137443			0.00016233			0.000152773
	88.6716		0.00015257			0.000173128			0.000140505			0.000133654			0.000132113			0.000308277			0.000144593			0.000209546			0.000209218			0.000268473
	88.7735	0.000154549			0.000160884			0.000129518			0.000149584			0.000145488			0.000161103			0.0001653			0.000136581			0.000159938			0.000149934
	88.8586		0.00015236			0.00017416			0.000139653			0.000132421			0.000130175			0.00030564			0.000145632			0.00018196			0.00020181			0.000283864
	88.9611	0.000149844			0.000157255			0.000126173			0.000145422			0.000144667			0.000160216			0.000159928			0.000139986			0.000156786			0.000150315
	89.0555		0.000156251			0.000172412			0.00013586			0.000134903			0.000128329			0.000304552			0.000145315			0.000144393			0.000189195			0.000292513
	89.1588	0.000149007			0.000156953			0.000127631			0.000137861			0.000142349			0.000160211			0.000159972			0.000142221			0.000157039			0.000144519
	89.2646		0.000152833			0.000173175			0.000143791			0.000135157			0.000127591			0.000302331			0.000145541			0.0001304			0.000163573			0.000294633
	89.3687	0.000149412			0.000156114			0.000128285			0.000141925			0.000137503			0.000159501			0.00016035			0.000146329			0.000149465			0.000146236
	89.4663		0.000148694			0.000176055			0.000142787			0.000133201			0.000126036			0.000288495			0.000144876			0.000136964			0.000141474			0.000293224
	89.571	0.000151292			0.000161247			0.000129575			0.000137875			0.00013305			0.000159907			0.000158329			0.000142599			0.000146903			0.000143707
	89.6644		0.000148921			0.000172451			0.000147763			0.000132412			0.000126576			0.000285669			0.000135635			0.000139172			0.000133854			0.000283619
	89.7699	0.000143697			0.000153541			0.000134267			0.000137464			0.000135631			0.000158493			0.00016068			0.000140406			0.000151959			0.000143582
	89.8502		0.000154546			0.000170904			0.000149576			0.000132906			0.000131611			0.000282601			0.00014075			0.000138084			0.000140171			0.000276045
	89.9563	0.000144172			0.000152191			0.000139012			0.000145594			0.000133988			0.00016171			0.000160622			0.000144252			0.000149847			0.000144666
	90.0609		0.000150629			0.000175843			0.00014843			0.000128993			0.000132108			0.000274664			0.000138588			0.000137734			0.000139499			0.00026222
	90.1677	0.000141588			0.000145843			0.000136904			0.000143238			0.000136202			0.000158635			0.000158946			0.000143036			0.000150085			0.000145292
	90.2516		0.000155429			0.000168978			0.000153762			0.000131876			0.000134224			0.000269905			0.00014425			0.000135154			0.000141191			0.000242068
	90.3591	0.000141743			0.000143895			0.000135295			0.000140878			0.000137984			0.000158704			0.000165843			0.000148901			0.000149075			0.000145444
	90.457		0.000157678			0.0001675			0.000149666			0.000129079			0.000131528			0.000268344			0.00014455			0.00013332			0.000143302			0.000197512
	90.5653	0.000147085			0.000146876			0.000137932			0.000137061			0.000139171			0.00015858			0.000162429			0.000151347			0.000148025			0.00014389
	90.6598		0.000160637			0.000165537			0.000146085			0.000131626			0.00013498			0.000265591			0.00014842			0.00013334			0.000142674			0.000167878
	90.7688	0.000146879			0.000150116			0.000141158			0.000141716			0.000142946			0.000165488			0.000163489			0.000145659			0.000148497			0.000147546
	90.8495		0.000158389			0.000166532			0.000146247			0.000131957			0.000143177			0.000267453			0.00015272			0.00013506			0.000140823			0.000155643
	90.9592	0.000147832			0.000150942			0.000138321			0.000145049			0.000140989			0.000163656			0.000163618			0.000141592			0.000152293			0.000153332
	91.0538		0.000154256			0.000165762			0.000142586			0.000137222			0.000152274			0.00026819			0.0001535			0.000130775			0.00014319			0.000161092
	91.1643	0.000146863			0.000152323			0.000141494			0.000146277			0.000142446			0.000168928			0.000161289			0.000141935			0.000148571			0.000153495
	91.2552		0.000153544			0.000169005			0.00014053			0.000142341			0.000148805			0.000261143			0.000150526			0.000135608			0.000141641			0.000162026
	91.3665	0.000148304			0.000150322			0.000138584			0.000147407			0.00014547			0.000164325			0.000155021			0.000137778			0.000152073			0.000149764
	91.4492		0.000156929			0.000167782			0.000139764			0.000145395			0.000150112			0.000257117			0.000149029			0.000139888			0.000142277			0.000166215
	91.5611	0.000148045			0.00015241			0.000136118			0.000152796			0.000142852			0.000159447			0.000152147			0.000137383			0.000153298			0.000152966
	91.6566		0.000157289			0.000167745			0.000137136			0.000141999			0.000150556			0.000249669			0.000151256			0.00014439			0.00014218			0.000168383
	91.7693	0.000148124			0.000156891			0.000132647			0.000151189			0.000145507			0.000157388			0.000151649			0.000136998			0.00015007			0.000152875
	91.8379		0.000156095			0.000171794			0.000136609			0.000137966			0.000147821			0.000251929			0.000147683			0.000141731			0.000140975			0.000170012
	91.9512	0.000146263			0.00015553			0.000131024			0.000151227			0.000150163			0.000156291			0.000153905			0.000138531			0.000144219			0.000151361
	92.0471		0.000158277			0.000168573			0.000133414			0.000139179			0.000146679			0.000249696			0.000144297			0.000141383			0.000136583			0.000168246
	92.1612	0.000146907			0.000156379			0.00013099			0.000147376			0.000149737			0.000150108			0.000150118			0.000140594			0.000142105			0.000143346
	92.2516		0.000153065			0.000168136			0.000135591			0.000138293			0.000142064			0.000249143			0.000146355			0.000141382			0.000135197			0.000162913
	92.3664	0.000149148			0.000156375			0.000128056			0.000149723			0.000144555			0.000154017			0.000148833			0.000144088			0.00014004			0.000144957
	92.4444		0.000147818			0.000168786			0.00013026			0.000133571			0.0001345			0.000234405			0.000145871			0.000141831			0.000138354			0.000163993
	92.5599	0.000147961			0.000160954			0.000130316			0.000146544			0.000141444			0.000154798			0.000148929			0.000141372			0.00013893			0.000143599
	92.6427		0.000146526			0.000163876			0.000133437			0.00013469			0.000134038			0.000235393			0.000137862			0.000137163			0.000140237			0.000161992
	92.7589	0.00014477			0.000156736			0.000132338			0.000146962			0.000140233			0.000153284			0.000155307			0.000141769			0.000139221			0.00014242
	92.8343		0.000147101			0.000158901			0.000136553			0.000132839			0.000134724			0.000234577			0.000135916			0.00013235			0.000139566			0.000162646
	92.9511	0.00014061			0.00015547			0.000131899			0.00014884			0.000136839			0.000152313			0.000156427			0.000145492			0.000138871			0.000137903
	93.0434		0.000143967			0.00016075			0.000138074			0.000127593			0.000132075			0.000232522			0.000134606			0.000128724			0.000136781			0.000165188
	93.161	0.00013778			0.000146963			0.00013578			0.000150124			0.000135254			0.00015369			0.000157711			0.000144012			0.00014019			0.00014004
	93.2356		0.000144346			0.00015492			0.000142993			0.000126442			0.000130761			0.000224797			0.000132666			0.000123365			0.00013743			0.000166232
	93.354	0.000132451			0.000147524			0.000134631			0.000144246			0.000137004			0.000154709			0.000160836			0.000148623			0.000139099			0.00013852
	93.4407		0.000144497			0.000153123			0.000140762			0.000123903			0.000126069			0.000217534			0.000133244			0.000122332			0.000133413			0.0001612
	93.5598	0.000133298			0.00014476			0.000132595			0.000145141			0.000136463			0.000151207			0.00015613			0.000148114			0.000139367			0.000138035
	93.6435		0.000142475			0.000151592			0.000140719			0.00012271			0.000129646			0.000218114			0.000133501			0.000117854			0.000133228			0.00016062
	93.7633	0.000129879			0.000142128			0.000133263			0.000144492			0.000134989			0.00015441			0.00015617			0.000145507			0.000142248			0.00014086
	93.8313		0.000140454			0.000150061			0.000140676			0.000121516			0.000133223			0.000218694			0.000133758			0.000113375			0.000133043			0.00016004
	93.9518	0.00012646			0.000139495			0.000133931			0.000143842			0.000133515			0.000157614			0.00015621			0.0001429			0.00014513			0.000143686
	94.0292		0.000138432			0.00014853			0.000140633			0.000120323			0.000136799			0.000219273			0.000134015			0.000108897			0.000132859			0.00015946
	94.1504	0.000123041			0.000136863			0.000134599			0.000143193			0.000132042			0.000160817			0.00015625			0.000140293			0.000148011			0.000146511
	94.2384		0.00013641			0.000146999			0.00014059			0.000119129			0.000140376			0.000219853			0.000134272			0.000104419			0.000132674			0.00015888
	94.3604	0.000119622			0.000134231			0.000135266			0.000142544			0.000130568			0.000164021			0.00015629			0.000137686			0.000150892			0.000149337
	94.4301		0.000134389			0.000145468			0.000140547			0.000117935			0.000143952			0.000220433			0.000134529			9.99403e-05			0.000132489			0.0001583
	94.5527	0.000116203			0.000131598			0.000135934			0.000141894			0.000129094			0.000167224			0.00015633			0.000135079			0.000153773			0.000152162
	94.6404		0.000132367			0.000143937			0.000140504			0.000116742			0.000147529			0.000221013			0.000134786			9.5462e-05			0.000132304			0.00015772
	94.7638	0.000112784			0.000128966			0.000136602			0.000141245			0.000127621			0.000170427			0.00015637			0.000132472			0.000156654			0.000154987
	94.8294		0.000130345			0.000142406			0.000140461			0.000115548			0.000151106			0.000221593			0.000135044			9.09837e-05			0.000132119			0.00015714
	94.9535	0.000109365			0.000126333			0.00013727			0.000140595			0.000126147			0.000173631			0.00015641			0.000129864			0.000159535			0.000157813

## Sheet: Figure 4E
	ROC analysis
	1-Specificity	Sensitivity
	1	1	1
	0.0672646	0.876289
	0.0627803	0.876289
	0.058296	0.876289
	0.0538117	0.876289
	0.0493273	0.876289
	0.0448431	0.876289
	0.0403587	0.876289
	0.0358744	0.876289
	0.0313901	0.876289
	0.0313901	0.871134
	0.0313901	0.865979
	0.0313901	0.860825
	0.0313901	0.85567
	0.0269058	0.85567
	0.0224215	0.85567
	0.0224215	0.850515
	0.0134529	0.850515
	0.00896861	0.850515
	0.0044843	0.850515
	0	0.850515
	0	0.845361
	0	0.840206
	0	0.835052
	0	0.829897
	0	0.824742
	0	0.819588
	0	0.814433
	0	0.809278
	0	0.804124
	0	0.798969
	0	0.793814
	0	0.78866
	0	0.783505
	0	0.778351
	0	0.773196
	0	0.768041
	0	0.762887
	0	0.757732
	0	0.752577
	0	0.737113
	0	0.731959
	0	0.726804
	0	0.721649
	0	0.716495
	0	0.71134
	0	0.706186
	0	0.701031
	0	0.695876
	0	0.690722
	0	0.685567
	0	0.675258
	0	0.670103
	0	0.664948
	0	0.654639
	0	0.649485
	0	0.64433
	0	0.639175
	0	0.634021
	0	0.628866
	0	0.623711
	0	0.618557
	0	0.613402
	0	0.608247
	0	0.603093
	0	0.597938
	0	0.592784
	0	0.582474
	0	0.57732
	0	0.572165
	0	0.56701
	0	0.561856
	0	0.556701
	0	0.546392
	0	0.541237
	0	0.536082
	0	0.530928
	0	0.525773
	0	0.520619
	0	0.515464
	0	0.510309
	0	0.505155
	0	0.5
	0	0.494845
	0	0.489691
	0	0.484536
	0	0.479381
	0	0.474227
	0	0.469072
	0	0.458763
	0	0.453608
	0	0.448454
	0	0.443299
	0	0.438144
	0	0.43299
	0	0.427835
	0	0.42268
	0	0.412371
	0	0.407216
	0	0.396907
	0	0.391753
	0	0.386598
	0	0.381443
	0	0.376289
	0	0.371134
	0	0.360825
	0	0.35567
	0	0.350515
	0	0.345361
	0	0.340206
	0	0.335052
	0	0.329897
	0	0.324742
	0	0.319588
	0	0.314433
	0	0.309278
	0	0.304124
	0	0.298969
	0	0.293814
	0	0.28866
	0	0.283505
	0	0.278351
	0	0.273196
	0	0.268041
	0	0.262887
	0	0.257732
	0	0.252577
	0	0.247423
	0	0.242268
	0	0.237113
	0	0.231959
	0	0.226804
	0	0.221649
	0	0.216495
	0	0.21134
	0	0.206186
	0	0.201031
	0	0.195876
	0	0.190722
	0	0.180412
	0	0.175258
	0	0.164948
	0	0.159794
	0	0.154639
	0	0.149485
	0	0.14433
	0	0.134021
	0	0.118557
	0	0.113402
	0	0.103093
	0	0.0979381
	0	0.0927835
	0	0.0876289
	0	0.0824742
	0	0.0773196
	0	0.0670103
	0	0.0618557
	0	0.056701
	0	0.0463918
	0	0.0412371
	0	0.0360825
	0	0.0309278
	0	0.0257732
	0	0.0206186
	0	0.0154639
	0	0.0103093
	0	0.00515464
	0	0	0

## Sheet: Figure 4A
	Melting peaks
	Temperature\-dF/dT		Pup1			Pup2			Pup3			Pup4			Pup5			Pup6			Pup7			Pup8			Pup9
	65.0665	0.000123			-0.00042			4.59e-05			4.76e-05			-0.0004			2.88e-05			-0.00089			-0.00032			-0.00059
	65.1602		-4.23e-05			-0.00045			0.000212			0.000133			-0.00025			7.48e-05			-0.00034			-0.00028			-0.00027
	65.2607	0.000138			-0.00027			8.52e-05			5.25e-05			-0.00029			3e-05			-0.00074			-0.00021			-0.00047
	65.3554		-8.51e-06			-0.00033			0.000252			0.000142			-0.00015			7.97e-05			-0.00024			-0.00018			-0.00016
	65.4582	0.000153			-0.00013			0.000125			5.75e-05			-0.00018			3.12e-05			-0.00059			-0.00011			-0.00036
	65.5539		2.53e-05			-0.0002			0.000292			0.000152			-6.07e-05			8.47e-05			-0.00015			-8.01e-05			-5.53e-05
	65.6367	0.000168			1.19e-05			0.000164			6.24e-05			-6.35e-05			3.24e-05			-0.00045			-9.69e-07			-0.00024
	65.7332		5.91e-05			-7.47e-05			0.000331			0.000161			3.26e-05			8.96e-05			-5.09e-05			2.23e-05			5.19e-05
	65.8428	0.000183			0.000155			0.000203			6.74e-05			4.87e-05			3.37e-05			-0.0003			0.000105			-0.00013
	65.9402		9.29e-05			5.08e-05			0.000371			0.000171			0.000126			9.45e-05			4.58e-05			0.000125			0.000159
	66.0426	0.000198			0.000299			0.000243			7.23e-05			0.000161			3.49e-05			-0.00015			0.000212			-1.31e-05
	66.141		0.000127			0.000176			0.000411			0.000181			0.000219			9.95e-05			0.000143			0.000227			0.000266
	66.2484	0.000212			0.000442			0.000282			7.73e-05			0.000273			3.61e-05			-8.44e-06			0.000318			0.000102
	66.3477		0.00016			0.000302			0.00045			0.00019			0.000313			0.000104			0.000239			0.00033			0.000373
	66.4514	0.000227			0.000586			0.000321			8.22e-05			0.000385			3.73e-05			0.000138			0.000425			0.000217
	66.5517		0.000194			0.000427			0.00049			0.0002			0.000406			0.000109			0.000336			0.000432			0.000481
	66.6519	0.000239			0.000717			0.000353			8.86e-05			0.000487			4.02e-05			0.000277			0.000529			0.000321
	66.7531		0.000224			0.000534			0.000527			0.000215			0.000495			0.000118			0.00043			0.00053			0.000586
	66.8506	0.000244			0.000834			0.000389			9.05e-05			0.000586			4.92e-05			0.000415			0.000615			0.000421
	66.9528		0.00025			0.000643			0.000559			0.000229			0.000577			0.000121			0.000518			0.000621			0.000686
	67.0597	0.000251			0.000927			0.000415			9.6e-05			0.000669			5.18e-05			0.000542			0.000693			0.000506
	67.1629		0.000268			0.000745			0.000587			0.000234			0.000645			0.00012			0.000598			0.000698			0.000764
	67.2621	0.000254			0.001014			0.00043			9.34e-05			0.000737			4.76e-05			0.000647			0.000746			0.000583
	67.3662		0.000286			0.000815			0.000615			0.000237			0.000699			0.000123			0.000665			0.000762			0.000827
	67.4617	0.000253			0.001084			0.000442			9.12e-05			0.000799			4.67e-05			0.000743			0.000801			0.000645
	67.5668		0.000291			0.000891			0.000632			0.00024			0.000743			0.000123			0.000718			0.000818			0.000895
	67.6558	0.000261			0.001143			0.000456			9.13e-05			0.000849			4.58e-05			0.000817			0.00085			0.000697
	67.7618		0.000306			0.000946			0.00064			0.000236			0.000784			0.000126			0.000762			0.000869			0.00096
	67.8582	0.000259			0.001195			0.000467			8.83e-05			0.000898			4.05e-05			0.000893			0.000893			0.000747
	67.9651		0.000318			0.00099			0.000651			0.000242			0.000822			0.000127			0.000812			0.000906			0.000995
	68.063	0.000258			0.001251			0.00047			9.13e-05			0.000936			4.02e-05			0.000967			0.000938			0.000797
	68.1709		0.000326			0.001037			0.000656			0.000239			0.000853			0.000131			0.000851			0.00094			0.001047
	68.2536	0.000258			0.001291			0.000472			8.88e-05			0.00097			3.38e-05			0.001023			0.000972			0.000849
	68.3625		0.00033			0.001074			0.000661			0.000234			0.000875			0.000126			0.000883			0.000974			0.001081
	68.4577	0.000252			0.001331			0.000478			8.82e-05			0.000998			3.35e-05			0.001078			0.000996			0.000894
	68.5675		0.000331			0.001106			0.00066			0.000236			0.000897			0.000124			0.000923			0.001003			0.001117
	68.6589	0.000248			0.001357			0.000477			8.47e-05			0.001018			4.05e-05			0.001131			0.001017			0.000919
	68.7696		0.000332			0.001135			0.000658			0.000232			0.000913			0.000125			0.000942			0.001027			0.00114
	68.8622	0.000247			0.001383			0.000482			8.06e-05			0.001032			3.85e-05			0.001186			0.001038			0.000953
	68.9739		0.000332			0.001164			0.000653			0.000225			0.000926			0.000127			0.000956			0.001057			0.001157
	69.0733	0.000236			0.001412			0.000483			7.89e-05			0.001053			3.69e-05			0.00122			0.001064			0.000986
	69.186		0.000328			0.001191			0.000657			0.000221			0.000935			0.000128			0.000974			0.001077			0.001167
	69.2816	0.000228			0.001425			0.000477			7.79e-05			0.001062			3.14e-05			0.001252			0.001068			0.00101
	69.3953		0.000324			0.001214			0.000651			0.000208			0.000934			0.000118			0.000973			0.001081			0.001185
	69.4672	0.000231			0.001437			0.000475			7.06e-05			0.001071			2.41e-05			0.001266			0.001081			0.001031
	69.5818		0.00032			0.001229			0.000643			0.000202			0.000947			0.000119			0.000981			0.001094			0.001195
	69.66	0.000228			0.001443			0.000468			6.44e-05			0.001079			2.27e-05			0.00129			0.001089			0.001045
	69.7755		0.000311			0.001235			0.000635			0.000202			0.000952			0.000115			0.001			0.001104			0.0012
	69.8643	0.000215			0.001461			0.000462			5.68e-05			0.001093			2.65e-05			0.001323			0.001094			0.001066
	69.9807		0.00031			0.001242			0.000624			0.000198			0.00096			0.000112			0.001018			0.001116			0.001216
	70.0697	0.000204			0.001459			0.000458			5.12e-05			0.001096			3.09e-05			0.001337			0.001084			0.001078
	70.1872		0.000303			0.001245			0.000614			0.000192			0.000968			0.000106			0.001022			0.001118			0.001224
	70.2716	0.0002			0.001471			0.000452			5.15e-05			0.0011			2.72e-05			0.001342			0.001062			0.001097
	70.39		0.0003			0.001257			0.000609			0.000193			0.000977			0.000105			0.001031			0.001115			0.001234
	70.4653	0.000192			0.00148			0.000443			4.55e-05			0.001106			2.44e-05			0.001357			0.00103			0.001105
	70.5847		0.000296			0.00127			0.000598			0.00019			0.000974			9.68e-05			0.001045			0.00112			0.001245
	70.6713	0.000188			0.001503			0.000434			4.54e-05			0.001113			2.21e-05			0.001368			0.000979			0.001115
	70.7915		0.000293			0.001272			0.000578			0.00018			0.000971			9.56e-05			0.001054			0.00113			0.001255
	70.8709	0.000182			0.001505			0.000428			3.87e-05			0.001126			2.43e-05			0.001386			0.000919			0.001122
	70.9922		0.000292			0.001277			0.000571			0.000177			0.000974			8.92e-05			0.001064			0.001122			0.001251
	71.0629	0.000176			0.001511			0.000416			3.92e-05			0.001135			2.8e-05			0.001397			0.000926			0.001134
	71.185		0.000288			0.001292			0.000562			0.000171			0.000975			9.02e-05			0.001074			0.001117			0.001265
	71.271	0.000181			0.001515			0.000408			3.48e-05			0.00115			2.97e-05			0.001418			0.000969			0.001136
	71.3941		0.000284			0.001299			0.000556			0.000165			0.000985			7.86e-05			0.001079			0.001121			0.001276
	71.4645	0.000183			0.001521			0.000402			3.52e-05			0.001157			3.04e-05			0.001426			0.001037			0.001136
	71.5886		0.000282			0.001296			0.000546			0.000162			0.00098			7.33e-05			0.001088			0.001122			0.001286
	71.6671	0.000179			0.001517			0.000394			3.02e-05			0.001155			3.59e-05			0.001436			0.001103			0.00114
	71.7921		0.000274			0.00129			0.000536			0.000157			0.000978			7.25e-05			0.001098			0.001128			0.0013
	71.8625	0.000179			0.001525			0.000383			3.06e-05			0.001156			3.05e-05			0.001455			0.001221			0.001156
	71.9884		0.000271			0.001297			0.000526			0.000153			0.000979			7.06e-05			0.001105			0.001142			0.001314
	72.0622	0.00017			0.001535			0.000373			3.08e-05			0.001166			2.88e-05			0.001458			0.001328			0.001169
	72.189		0.00027			0.001306			0.000519			0.000147			0.000973			7.11e-05			0.001107			0.001153			0.001317
	72.2623	0.000163			0.001525			0.000363			2.67e-05			0.001158			2.86e-05			0.001465			0.001417			0.001183
	72.3901		0.00026			0.001315			0.000505			0.00014			0.000963			6.56e-05			0.001119			0.001157			0.001337
	72.4657	0.000161			0.001519			0.000355			2.4e-05			0.001165			2.43e-05			0.001461			0.0015			0.001184
	72.5945		0.000252			0.001322			0.000501			0.000134			0.00097			6.26e-05			0.001114			0.001162			0.001355
	72.6601	0.000156			0.001527			0.000345			2.11e-05			0.001181			2.18e-05			0.001469			0.001573			0.001191
	72.7898		0.000245			0.001327			0.00049			0.000132			0.000976			5.6e-05			0.00113			0.001175			0.001376
	72.8538	0.000149			0.001539			0.000336			1.6e-05			0.001196			2.21e-05			0.001482			0.001636			0.001197
	72.9844		0.000242			0.001347			0.000482			0.000127			0.000984			5.54e-05			0.001145			0.001198			0.001397
	73.0585	0.00014			0.001543			0.000332			1.15e-05			0.001205			2.52e-05			0.001494			0.001681			0.001223
	73.1901		0.000237			0.001364			0.000477			0.000123			0.000998			5.34e-05			0.00116			0.001208			0.001429
	73.2445	0.000133			0.001567			0.000334			1.42e-05			0.001223			2.54e-05			0.001501			0.001717			0.001244
	73.377		0.000229			0.001388			0.000466			0.000121			0.001016			5.58e-05			0.001172			0.001238			0.001483
	73.4599	0.000126			0.001604			0.00033			3.59e-06			0.001256			2.69e-05			0.001537			0.001737			0.001296
	73.5934		0.000225			0.001432			0.000462			0.00012			0.001043			4.64e-05			0.001219			0.001294			0.001554
	73.6595	0.000118			0.001676			0.00032			9e-08			0.001308			2.22e-05			0.001591			0.001737			0.001371
	73.7939		0.000218			0.001504			0.000453			0.000117			0.001082			4.37e-05			0.001286			0.001371			0.001649
	73.8555	0.000108			0.001773			0.000316			-5.82e-06			0.001388			2.26e-05			0.001656			0.001753			0.001479
	73.9908		0.000213			0.001611			0.000443			0.000115			0.001159			4.3e-05			0.001395			0.001497			0.00179
	74.0564	0.0001			0.001915			0.00031			-1.16e-05			0.001497			3e-05			0.00175			0.00189			0.001652
	74.1927		0.000208			0.001789			0.000436			0.000114			0.001291			4.77e-05			0.001555			0.001716			0.002009
	74.2582	9.07e-05			0.002148			0.000305			-1.9e-05			0.001681			3.73e-05			0.001939			0.002171			0.001923
	74.3954		0.000199			0.002072			0.000433			0.000116			0.001504			4.37e-05			0.001819			0.002055			0.002354
	74.4435	9.21e-05			0.002504			0.000303			-2.09e-05			0.001972			4.27e-05			0.00222			0.002631			0.002347
	74.5816		0.000196			0.002499			0.000434			0.000117			0.001831			4.02e-05			0.002208			0.002554			0.002869
	74.6516	8.65e-05			0.003052			0.000302			-2.37e-05			0.00242			4.44e-05			0.00268			0.00326			0.002967
	74.7907		0.000189			0.003134			0.000427			0.000118			0.002313			4.07e-05			0.002772			0.003246			0.003587
	74.8499	8.51e-05			0.003848			0.0003			-2.65e-05			0.003064			4.53e-05			0.003379			0.004093			0.003803
	74.9899		0.000186			0.004005			0.000426			0.000118			0.002979			3.73e-05			0.003495			0.004084			0.00448
	75.0539	8.35e-05			0.004892			0.000295			-2.99e-05			0.003892			4.84e-05			0.004356			0.004981			0.004764
	75.1949		0.000189			0.005055			0.000423			0.000116			0.003769			4e-05			0.004328			0.004968			0.00546
	75.2533	8.47e-05			0.00609			0.000294			-3.19e-05			0.004838			5.21e-05			0.005563			0.005891			0.005793
	75.3953		0.000195			0.006193			0.000418			0.000121			0.00464			4.13e-05			0.005219			0.005873			0.006464
	75.4536	8.12e-05			0.007345			0.000285			-3.02e-05			0.005843			5.1e-05			0.006899			0.006795			0.006814
	75.5965		0.000216			0.007358			0.000419			0.000119			0.005523			3.99e-05			0.006097			0.006756			0.007444
	75.644	7.69e-05			0.008609			0.000284			-2.82e-05			0.006849			5.63e-05			0.008279			0.007652			0.0078
	75.7879		0.000255			0.008495			0.00041			0.000121			0.006387			3.46e-05			0.006967			0.007598			0.00837
	75.8287	7.67e-05			0.00982			0.000282			-2.83e-05			0.007811			6.1e-05			0.009626			0.008424			0.008693
	75.9734		0.000329			0.009571			0.00041			0.000121			0.007195			3.21e-05			0.007777			0.008363			0.009195
	76.0417	7.35e-05			0.010925			0.000286			-2.88e-05			0.008686			6.52e-05			0.010898			0.009053			0.009483
	76.1873		0.000454			0.010546			0.00041			0.000126			0.007898			3.26e-05			0.008485			0.008971			0.009874
	76.2428	7.08e-05			0.011885			0.000286			-2.23e-05			0.009424			7.12e-05			0.012013			0.009482			0.010068
	76.3895		0.000613			0.011322			0.000407			0.00012			0.008454			3.48e-05			0.009017			0.009386			0.010362
	76.4342	6.72e-05			0.012616			0.000286			-2.69e-05			0.009967			8.21e-05			0.012941			0.009683			0.010422
	76.5818		0.00077			0.011867			0.00041			0.00012			0.008813			3.41e-05			0.00936			0.009582			0.010594
	76.6252	6.29e-05			0.01306			0.000286			-2.89e-05			0.010271			8.71e-05			0.013593			0.009641			0.010506
	76.7737		0.000908			0.012133			0.000408			0.000121			0.008938			2.83e-05			0.009479			0.009528			0.010569
	76.8346	5.4e-05			0.01318			0.00029			-3.11e-05			0.010315			8.44e-05			0.013895			0.009387			0.010325
	76.9841		0.001025			0.012091			0.000403			0.000125			0.008829			2.59e-05			0.009382			0.009262			0.010263
	77.0375	5.11e-05			0.012969			0.000286			-2.94e-05			0.010089			9.07e-05			0.013824			0.008985			0.009903
	77.1879		0.001112			0.011772			0.0004			0.000131			0.008517			2.79e-05			0.009089			0.008858			0.009751
	77.2358	4.11e-05			0.012473			0.000286			-3.21e-05			0.009662			9.62e-05			0.013406			0.008524			0.009324
	77.3871		0.00116			0.011258			0.000396			0.000144			0.008065			2.96e-05			0.008699			0.008395			0.009144
	77.4376	3.15e-05			0.011787			0.00029			-2.98e-05			0.009102			0.000104			0.012697			0.008131			0.008716
	77.5898		0.001174			0.010651			0.000403			0.00016			0.007569			3.33e-05			0.008312			0.008016			0.008566
	77.6303	1.78e-05			0.011067			0.000299			-1.85e-05			0.008556			0.000107			0.011827			0.007927			0.008216
	77.7835		0.001153			0.010116			0.000407			0.000169			0.007159			3.67e-05			0.008049			0.007836			0.008139
	77.8306	9.08e-06			0.01048			0.000307			-1.96e-05			0.008154			0.000111			0.010978			0.007962			0.007946
	77.9847		0.001094			0.009818			0.000416			0.000184			0.006942			3.84e-05			0.008006			0.007916			0.007961
	78.0266	2.32e-06			0.010169			0.000317			-1.98e-05			0.007987			0.000117			0.010321			0.008201			0.007903
	78.1817		0.001003			0.009788			0.000432			0.00019			0.006926			4.31e-05			0.008212			0.008188			0.008006
	78.2362	1.29e-06			0.010159			0.00032			-8.7e-06			0.008059			0.000111			0.009934			0.008565			0.008043
	78.3923		0.000897			0.009998			0.000451			0.000206			0.007081			6.09e-05			0.008589			0.008581			0.008185
	78.4283	-9.79e-06			0.010375			0.000334			2.53e-06			0.008291			0.000111			0.009825			0.008951			0.008261
	78.5853		0.000771			0.010358			0.000465			0.000217			0.007302			7.23e-05			0.009053			0.008974			0.008396
	78.6281	-1.87e-05			0.01071			0.000356			1.7e-05			0.008571			0.000115			0.009896			0.009242			0.008452
	78.786		0.000642			0.01074			0.000473			0.000225			0.007496			7.11e-05			0.009486			0.009258			0.008542
	78.8278	-2.26e-05			0.011018			0.000391			2.89e-05			0.008796			0.000115			0.010035				0.00938		0.008544
	78.9867		0.000522			0.011013			0.000484			0.000229			0.007602			7.37e-05			0.009789		0.009377				0.008575
	79.0286	-3.19e-05			0.011194			0.000444			4.18e-05			0.008894			0.00011			0.010123				0.009301		0.008497
	79.1884		0.00044			0.011108			0.000494			0.000236			0.007562			7.76e-05			0.009891		0.009314				0.008459
	79.2272	-4.2e-05			0.01118			0.000507			5.22e-05			0.008827			0.000113			0.010072				0.00899		0.008292
	79.3879		0.000405			0.010984			0.0005			0.000238			0.007375			7.83e-05			0.009752		0.009033				0.008183
	79.4201	-5.53e-05			0.010951			0.000578			5.81e-05			0.008573			0.000117			0.009883				0.008459		0.007896
	79.5818		0.00038			0.010612			0.000503			0.000234			0.007032			8.62e-05			0.009373		0.008524				0.007721
	79.6135	-6.48e-05			0.010478			0.000658			6.4e-05			0.008119			0.000127			0.009523				0.007704		0.007307
	79.7761		0.000359			0.009979			0.0005			0.000225			0.00651			8.86e-05			0.008751		0.00779				0.007079
	79.8169	-7.07e-05			0.009755			0.000732			7.28e-05			0.007464			0.000122			0.008962				0.006747		0.006542
	79.9804		0.000346			0.009102			0.000497			0.000221			0.005822			9.09e-05			0.007894		0.006854				0.00624
	80.0284	-7.86e-05			0.008782			0.000792			8.1e-05			0.006611			0.000122			0.008196				0.005633			0.005254
	80.1929		0.000325			0.007991			0.000493			0.000217			0.004977			9.47e-05			0.006825		0.005753			0.005617
	80.2246	-8.37e-05			0.007589			0.000852			8.4e-05			0.005601			0.000117			0.007226				0.004418			0.004182
	80.3901		0.000301			0.006702			0.00048			0.000216			0.004036			9.46e-05			0.005612		0.00456			0.004575
	80.4233	-8.78e-05			0.006233			0.000903			9.16e-05			0.004484			0.000121			0.006103				0.003219			0.003097
	80.5897		0.000275			0.005303			0.000469			0.000217			0.003051			9.54e-05			0.004338		0.003356			0.003491
	80.6291	-8.85e-05			0.004805			0.00094			0.000106			0.003349			0.000121			0.004861				0.002121			0.002085
	80.7965		0.000244			0.003892			0.000456			0.000211			0.002122			9.55e-05			0.003096		0.002257			0.002452
	80.8166	-7.86e-05			0.003413			0.000952			0.000107			0.002281			0.000121			0.00361				0.001242			0.001261
	80.9849		0.000209			0.002614			0.000438			0.000215			0.001317			9.35e-05			0.001997		0.001355			0.001561
	81.0143	-7.02e-05			0.002191			0.000941			0.000106			0.001393			0.000124			0.002445				0.000638			0.000679
	81.1835		0.000177			0.001566			0.000436			0.000201			0.000708			9.39e-05			0.001147		0.000731			0.000884
	81.2171	-5.41e-05			0.001243			0.000901			0.000114			0.000753			0.000119			0.00147				0.000307			0.00034
	81.3872		0.000154			0.000832			0.000435			0.000203			0.000327			0.000102			0.000575		0.000363			0.000459
	81.4203	-4.05e-05			0.000622			0.000849			0.000114			0.000367			0.000122			0.000784				0.000165			0.000196
	81.5915		0.000138			0.000401			0.000426			0.000202			0.000138			0.000105			0.000275		0.000203			0.000251
	81.6223	-1.92e-05			0.000295			0.000775			0.000118			0.000188			0.000124			0.000376				0.000127			0.000143
	81.7944		0.00014			0.000205			0.000419			0.000199			6.93e-05			0.000106			0.000152		0.000152			0.000172
	81.8134	4.68e-06			0.000158			0.000694			0.000123			0.00013			0.000127			0.00019				0.000124			0.000138
	81.9864		0.000144			0.000139			0.000417			0.000203			5.38e-05			0.000108			0.000113		0.000143			0.000157
	82.0159	2.3e-05			0.000119			0.000624			0.000132			0.000116			0.000126			0.000126				0.000128			0.000138
	82.1898		0.000148			0.000122			0.000421			0.000204			5.53e-05			0.000114			0.000106		0.000141			0.000149
	82.2082	4.05e-05			0.000108			0.00056			0.000135			0.000111			0.000133			0.000107				0.000127			0.00014
	82.3831		0.000158			0.000121			0.000426			0.000209			5.74e-05			0.000117			0.000111		0.000145			0.00015
	82.4185	5.5e-05			0.000113			0.000503			0.000139			0.000116			0.000134			0.000109				0.000133			0.000147
	82.5943		0.000161			0.000128			0.000433			0.000211			6.72e-05			0.000122			0.000118		0.000151			0.000155
	82.6105	6.65e-05			0.000116			0.000459			0.000139			0.00012			0.00014			0.000117				0.000141			0.000149
	82.7872		0.000166			0.000134			0.000437			0.000209			7.09e-05			0.000126			0.000119		0.000155			0.000156
	82.8116	8.22e-05			0.000127			0.000419			0.000144			0.000124			0.000141			0.000118				0.000143			0.000151
	82.9893		0.000173			0.000138			0.000441			0.000206			7.99e-05			0.000136			0.000123		0.000157			0.000154
	83.0127	9.15e-05			0.00014			0.000392			0.000149			0.000129			0.000147			0.000128				0.000151			0.00015
	83.1914		0.000177			0.000146			0.000447			0.00021			8.22e-05			0.000142			0.000125		0.000154			0.000155
	83.2161	0.0001			0.000157			0.000379			0.000148			0.00013			0.000144			0.000127				0.000151			0.000144
	83.3957		0.000181			0.00015			0.000447			0.000215			8.8e-05			0.000147			0.000129		0.000152			0.000157
	83.4131	0.000106			0.000171			0.000378			0.000151			0.000133			0.000142			0.000129				0.000162			0.000141
	83.5937		0.000184			0.000151			0.000441			0.000213			9.48e-05			0.000151			0.00013		0.000152			0.000158
	83.6134	0.000119			0.000192			0.000382			0.000152			0.000139			0.000141			0.00013				0.000166			0.000142
	83.7949		0.000182			0.000148			0.000431			0.000216			0.000107			0.000155			0.000136		0.000155			0.000161
	83.8236	0.000129			0.000206			0.000381			0.00015			0.000143			0.000138			0.000139				0.000168			0.000145
	84.0061		0.000175			0.000147			0.000412			0.000215			0.000109			0.000156			0.00014		0.000155			0.00017
	84.0109	0.000138			0.000216			0.00038			0.000151			0.000143			0.000144			0.000137				0.000166			0.000147
	84.1942		0.000173			0.000148			0.000399			0.000205			0.000118			0.000157			0.00014		0.000162			0.000184
	84.2161	0.00015			0.000223			0.000372			0.000153			0.000152			0.000145			0.000133				0.000165			0.000146
	84.3949		0.000167			0.000149			0.00039			0.000207			0.000124			0.000154			0.000136		0.000162			0.00019
	84.4004	0.000164			0.000227			0.000364			0.000152			0.000154			0.000144			0.000138				0.000155			0.000154
	84.5801		0.000162			0.000149			0.000368			0.000204			0.000123			0.000147			0.000135		0.000162			0.000194
	84.6172	0.000176			0.000226			0.000351			0.000153			0.000151			0.000145			0.000141				0.000157			0.000155
	84.8034		0.000169			0.000155			0.000348			0.000199			0.000126			0.000146			0.00014		0.000165			0.000197
	84.8057	0.000186			0.000224			0.000327			0.000152			0.000154			0.000149			0.000146				0.00016			0.000157
	84.9929		0.000167			0.000151			0.000328			0.000203			0.000123			0.000144			0.000139		0.00017			0.000199
	84.9977	0.000189			0.000222			0.000305			0.000154			0.000156			0.000153			0.000145				0.000157			0.000156
	85.1858		0.000165			0.000149			0.00031			0.000198			0.000126			0.000145			0.00014		0.000172			0.000196
	85.2191	0.000195			0.00021			0.000281			0.000155			0.000154			0.000157			0.000147				0.00015			0.000156
	85.404		0.000165			0.00015			0.000296			0.000194			0.000133			0.000143			0.000141		0.000168			0.00019
	85.4082	0.000201			0.000202			0.000263			0.000161			0.000153			0.000157			0.00015				0.000149			0.000159
	85.594		0.000164			0.000154			0.000285			0.000191			0.000132			0.000142			0.000144		0.00017			0.000187
	85.6058	0.000199			0.000187			0.000244			0.000162			0.000158			0.000153			0.000152				0.000153			0.000159
	85.7968		0.000163			0.000156			0.000277			0.000189			0.000131			0.000141			0.000141		0.000168			0.000183
	85.8093	0.000198			0.000175			0.000226			0.000162			0.00016			0.000152			0.000151				0.000149			0.000159
	85.997		0.00016			0.000152			0.00027			0.000182			0.000135			0.000144			0.000139		0.000163			0.000173
	86.0012	0.000198			0.000161			0.000214			0.000164			0.000161			0.000154			0.000154				0.000149			0.000157
	86.1898		0.000156			0.000156			0.000259			0.000181			0.000135			0.000145			0.000138		0.000158			0.000165
	86.2081	0.000193			0.000155			0.000207			0.000168			0.000164			0.000155			0.000152				0.000153			0.000152
	86.394		0.000157			0.000155			0.000251			0.000181			0.00014			0.000141			0.000145		0.000152			0.000156
	86.4019	0.000185			0.000148			0.000199			0.000171			0.000161			0.00015			0.00015				0.000159			0.000151
	86.5887		0.000154			0.000151			0.000237			0.000175			0.000144			0.00014			0.000142		0.000153			0.000145
	86.5921	0.000184			0.000149			0.000198			0.000165			0.000161			0.000147			0.000146				0.000167			0.00015
	86.7877		0.000155			0.000145			0.000224			0.000176			0.000149			0.000139			0.000144		0.000152			0.000138
	86.8003	0.000181			0.000151			0.000192			0.00016			0.000158			0.000143			0.000148				0.00017			0.00015
	86.9957		0.000146			0.000143			0.000208			0.000169			0.000143			0.000141			0.000144		0.00015			0.000135
	86.9969	0.000176			0.000147			0.000187			0.000161			0.00016			0.000142			0.000141				0.000171			0.000148
	87.1897		0.000145			0.000143			0.000202			0.000164			0.000146			0.000138			0.00015		0.000152			0.00014
	87.1932	0.000175			0.000146			0.000182			0.000159			0.000164			0.000146			0.000141				0.000168			0.000146
	87.3881		0.000145			0.000142			0.000198			0.000164			0.00015			0.000138			0.000147		0.000154			0.000143
	87.3968	0.000179			0.000151			0.000178			0.000158			0.000166			0.000144			0.000145				0.000162			0.00015
	87.5946		0.000142			0.00014			0.000193			0.000162			0.000149			0.000136			0.000147		0.000154			0.000143
	87.5962	0.000177			0.000148			0.000176			0.000158			0.000162			0.000143			0.000145				0.000164			0.000149
	87.7924		0.000149			0.000152			0.000185			0.000161			0.00015			0.000137			0.00015		0.000151			0.000145
	87.795	0.000178			0.000151			0.000167			0.000152			0.000161			0.000142			0.00015				0.000159			0.000147
	87.9877		0.000152			0.000152			0.000184			0.000163			0.000147			0.000134			0.000149		0.000148			0.000146
	87.9937	0.000174			0.000157			0.000161			0.000153			0.00016			0.000144			0.000153				0.000156			0.000148
	88.18		0.000151			0.000151			0.000183			0.000159			0.000143			0.000131			0.00015		0.00015			0.000148
	88.1899	0.000176			0.000159			0.000156			0.000155			0.00016			0.000145			0.000153				0.000153			0.000148
	88.3805		0.000152			0.000154			0.00018			0.000153			0.000144			0.00013			0.000143		0.000147			0.000144
	88.3831	0.000177			0.000166			0.000155			0.000155			0.000156			0.000149			0.000155				0.000148			0.000146
	88.5845		0.000153			0.000153			0.000173			0.000151			0.000139			0.000131			0.000143		0.000142			0.000142
	88.5888	0.000175			0.000167			0.00015			0.000155			0.000155			0.00015			0.000153				0.000149			0.000144
	88.7874		0.000152			0.000154			0.000171			0.000151			0.000135			0.000133			0.000143		0.000144			0.000142
	88.7939	0.000177			0.000165			0.000145			0.000152			0.000154			0.000152			0.000154				0.000148			0.000141
	88.9797		0.00015			0.000152			0.000173			0.000146			0.000135			0.000135			0.00014		0.000139			0.000137
	88.9933	0.000175			0.000164			0.000148			0.000149			0.000156			0.000149			0.000152				0.000148			0.000144
	89.1823		0.000149			0.000156			0.000167			0.000146			0.000135			0.000133			0.00014		0.000138			0.000136
	89.1866	0.000172			0.000165			0.000145			0.00015			0.000157			0.000147			0.000152				0.00015			0.000139
	89.3899		0.000146			0.000155			0.000168			0.000147			0.00014			0.000133			0.000145		0.000136			0.000135
	89.3902	0.000168			0.00016			0.000144			0.00015			0.000152			0.000148			0.000157				0.000149			0.00014
	89.5841		0.000144			0.000152			0.000163			0.000149			0.000139			0.000134			0.000143		0.000138			0.000137
	89.5987	0.000163			0.000161			0.000146			0.00015			0.000153			0.000145			0.000154				0.000156			0.000134
	89.7774		0.000144			0.000149			0.000158			0.000149			0.000142			0.000131			0.000141		0.000139			0.000135
	89.7939	0.000161			0.000163			0.000143			0.000149			0.000148			0.000145			0.000155				0.000154			0.000137
	89.9795		0.000139			0.000151			0.000152			0.000151			0.000139			0.000133			0.000138		0.00014			0.000133
	89.9881	0.00016			0.000162			0.000144			0.00015			0.000152			0.000142			0.000148				0.000151			0.000139
	90.1837		0.000137			0.000151			0.000159			0.000148			0.000139			0.000131			0.000142		0.000142			0.000134
	90.1911	0.000159			0.000158			0.000151			0.000148			0.000147			0.000143			0.000148				0.00015			0.000139
	90.3805		0.00014			0.000151			0.000158			0.000147			0.000143			0.00013			0.000141		0.000143			0.000132
	90.3963	0.000163			0.000158			0.000149			0.00015			0.000144			0.000146			0.000144				0.000147			0.000142
	90.5827		0.000139			0.000149			0.000162			0.000149			0.000143			0.000129			0.000144		0.000148			0.000133
	90.594	0.00016			0.000158			0.000148			0.000154			0.00014			0.000141			0.000146				0.000146			0.00014
	90.7735		0.00014			0.000153			0.000157			0.000153			0.000142			0.000131			0.000144		0.000148			0.000133
	90.7972	0.000161			0.000156			0.000149			0.00015			0.000144			0.000134			0.000146				0.000145			0.000141
	90.9638		0.000145			0.000155			0.000159			0.000151			0.000141			0.000126			0.000141		0.000143			0.000137
	90.9889	0.00016			0.000154			0.000155			0.000145			0.000148			0.000131			0.000148				0.000142			0.000142
	91.1801		0.000144			0.000156			0.000164			0.000158			0.00014			0.000123			0.000139		0.000145			0.000142
	91.1823	0.000164			0.000154			0.000157			0.000149			0.000152			0.000129			0.000146				0.000141			0.000147
	91.383		0.000148			0.000153			0.000164			0.000157			0.000135			0.000121			0.000137		0.000148			0.000137
	91.3996	0.000165			0.000159			0.000162			0.000148			0.000154			0.000133			0.000149				0.000141			0.000147
	91.5704		0.000151		0.00016				0.000168			0.000154			0.000138			0.00012			0.000141		0.000145			0.000139
	91.6013	0.000166				0.00015		0.000155			0.000147			0.000151			0.000138			0.000146				0.000142			0.00014
	91.7592		0.000145		0.000159				0.000166			0.000158			0.000132			0.000122			0.000142		0.000144			0.000137
	91.7895	0.000169				0.000151		0.000149			0.000146			0.000149			0.000137			0.000148				0.000139			0.00014
	91.9586		0.000143			0.000152			0.000162			0.000144			0.000132			0.000125			0.000137		0.00014			0.000134
	91.9792	0.000165			0.000159			0.000155			0.000145			0.000152			0.000132			0.000149				0.000143			0.000142
	92.1639		0.000145			0.00015			0.000157			0.000146			0.000134			0.000121			0.00014		0.00014			0.000134
	92.1796	0.00017			0.000156			0.000153			0.000146			0.000153			0.000133			0.000146				0.000147			0.000139
	92.363		0.000146			0.000148			0.000155			0.000146			0.000138			0.00012			0.000143		0.000142			0.000136
	92.3859	0.000174			0.000153			0.000155			0.000145			0.00015			0.000138			0.000147				0.000147			0.000136
	92.57		0.000144			0.000143			0.000153			0.000145			0.000134			0.00012			0.000142		0.000143			0.000139
	92.5858	0.00017			0.000149			0.000152			0.000145			0.00015			0.000137			0.000145				0.000147			0.000129
	92.7649		0.000144		0.000152				0.000148			0.000145			0.000133			0.000119			0.000144		0.000141			0.000138
	92.7939	0.000168				0.000139		0.000144			0.000143			0.000154			0.000133			0.000146				0.000142			0.000133
	92.9741		0.000145			0.000139			0.000144			0.00015			0.000132			0.00012			0.000145		0.000137			0.000135
	92.9897	0.000165			0.000151			0.000144			0.000145			0.000156			0.000132			0.000149				0.000142			0.000132
	93.1552		0.000139		0.00015				0.000147			0.000144		0.000152			0.000138				0.000143		0.000134			0.000135
	93.1999	0.000163				0.000143		0.000153			0.000145				0.000136			0.000122		0.00015				0.000144			0.000133
	93.3674		0.00014			0.000141			0.000145			0.000141			0.000139			0.000123			0.000139		0.000134			0.000133
	93.3819	0.000166			0.000147			0.000148			0.000144			0.000151			0.000142			0.000148				0.000143			0.000138
	93.567		0.000136		0.000148				0.000147			0.000141			0.000143			0.000128			0.000143		0.000131			0.000138
	93.5951	0.000163				0.000141		0.000148			0.000147			0.00015			0.000143			0.000149				0.000142			0.000141
	93.7577		0.000133		0.000149				0.000147			0.000144		0.00015			0.000144				0.00014		0.000127			0.000139
	93.7956	0.000161				0.000145		0.000147			0.00015				0.000144			0.000131		0.00015				0.000141			0.000143
	93.965		0.00013			0.000148			0.000146			0.000147			0.000145			0.000135			0.000136		0.000123			0.00014
	93.9872	0.000158			0.00015			0.000147			0.000152			0.00015			0.000145			0.000151				0.000141			0.000146
	94.164		0.000128		0.000151				0.000145			0.000151		0.000149				0.000139			0.000133		0.000119			0.000141
	94.1955	0.000155				0.000151		0.000146			0.000155				0.000146		0.000146			0.000152				0.00014			0.000148
	94.3584		0.000125		0.000152				0.000145			0.000154		0.000149			0.000147	0.000142			0.000129		0.000115			0.000143
	94.3954	0.000153				0.000155		0.000146			0.000158				0.000147			0.000146		0.000154				0.000139			0.00015
	94.5645		0.000123		0.000153				0.000144			0.000157			0.000148		0.000148				0.000125		0.000111			0.000144
	94.5907	0.00015				0.000158		0.000145			0.000161			0.000148			0.000149			0.000155				0.000139			0.000153
	94.7517		0.00012		0.000155				0.000143			0.00016		0.000148				0.000149			0.000122		0.000107			0.000145
	94.7978	0.000147				0.000161		0.000145			0.000163				0.000149			0.000153		0.000156				0.000138			0.000155
	94.9859		0.000117			0.000164			0.000142			0.000163			0.000151						0.000118		0.000103			0.000147

## Sheet: Figure 4B
	Amplification curves
	Cycle\Fluorescence		Pup1			Pup2			Pup3			Pup4			Pup5			Pup6			Pup7			Pup8			Pup9
	1	-0.00679	-0.00688		-0.00425	-0.0071		-0.02391	0.008024		-0.00344	0.00479		-0.00362	-0.00593		-0.00237	-0.01079		-0.00632	-0.00479		-0.00026	-0.00116		-0.00312	-0.00044
	2	-0.00231	-0.00131		-0.00088	-0.00151		-0.01283	0.023124		0.004622	0.014753		-0.00066	-0.00194		0.003036	-0.00482		0.000148	0.000602		0.00183	-0.00168		-0.00038	-0.00045
	3	0.000351	-0.00123		-0.00063	-0.00033		-0.00746	0.037543		0.00972	0.028114		-7.18e-05	0.000666		0.006509	-0.00322		-0.00044	0.00043		0.0022	0.001056		-0.00049	0.000697
	4	0.000506	0.002339		6.29e-05	0.0007		-0.00386	0.045546		0.016286	0.033948		0.000282	0.000445		0.013201	-0.0008		0.000953	0.001694		0.001673	0.000375		0.001363	-0.00139
	5	0.001276	0.001314		0.001403	0.002454		-0.00049	0.054542		0.017526	0.039423		0.001542	0.003037		0.01667	-0.00205		0.000876	0.000327		0.001498	0.00089		0.000344	-0.0008
	6	0.000824	0.001232		0.002336	0.002225		0.001193	0.06123		0.020274	0.043243		0.001316	0.001515		0.016915	0.000742		0.001267	0.001261		0.001032	-0.00016		0.001724	-0.00157
	7	0.002154	0.00087		0.001466	0.000909		0.004971	0.066972		0.024573	0.04838		0.001692	0.001708		0.019578	0.000183		0.002277	0.002187		0.001997	0.001819		0.002164	-0.00103
	8	0.0015	0.000748		0.000694	0.002688		0.004053	0.07233		0.025706	0.051477		0.00099	0.001612		0.021989	0.001863		0.001146	0.001262		0.000733	0.001124		0.001109	-0.00027
	9	0.000381	0.002202		0.002877	0.001634		0.005594	0.077295		0.027921	0.054202		0.002342	0.001144		0.02049	0.002449		0.002758	0.001522		-0.00036	0.001803		0.001125	-0.00025
	10	0.001264	0.000473		0.002259	0.003158		0.006393	0.080525		0.030527	0.057896		0.001174	0.002679		0.021843	0.003475		0.002042	0.001876		-0.00037	-0.00016		0.000922	0.000392
	11	0.001988	0.000446		0.001891	0.001306		0.005835	0.082703		0.029322	0.058933		0.000864	0.000122		0.021593	0.003131		0.001597	0.00023		-0.00015	0.001026		0.001202	0.000789
	12	0.001646	0.002323		0.000704	0.000965		0.005862	0.086764		0.033204	0.061033		0.000303	0.001616		0.02106	0.003925		0.002483	7.91e-05		-0.00134	0.000304		0.001717	0.005818
	13	0.001951	0.000795		-0.00032	0.002077		0.007152	0.087797		0.035345	0.062317		0.002508	0.00045		0.024265	0.003281		0.001563	-0.00011		-0.00128	0.001006		0.000657	0.002592
	14	0.000215	0.001335		-0.00056	2.42e-05		0.005723	0.088507		0.032511	0.063658		-0.00055	0.000438		0.024316	0.003886		0.00139	-0.00016		-0.00214	0.000629		-0.00042	0.002702
	15	0.000146	0.001246		0.00025	0.000407		0.005133	0.09086		0.034507	0.064807		-5.4e-05	0.001304		0.023955	0.003311		0.000121	-0.00037		-0.00374	-0.00179		7.29e-05	0.002204
	16	-0.00094	-0.00052		0.000375	0.000246		0.00683	0.090789		0.036873	0.067416		-0.00126	-0.00032		0.022812	0.001437		-0.00085	-0.00031		-0.00398	-0.00133		-0.00187	0.000221
	17	-0.00018	-0.0031		-0.00073	-0.00076		0.005965	0.09206		0.037346	0.066226		-0.00126	-0.00114		0.024428	0.002212		-0.00039	-0.00128		-0.00641	-0.001		-0.00117	6.26e-05
	18	-0.00022	-0.00029		-0.00177	-0.00142		0.005453	0.091815		0.037134	0.067787		-0.00204	-0.00278		0.023302	0.003064		-0.00103	-0.00211		-0.00614	-0.00177		-0.00161	0.000188
	19	0.000132	0.000398		-0.00217	-0.00269		0.00552	0.090712		0.036663	0.066451		-0.00097	-0.00083		0.025588	0.001032		-0.00283	-0.00328		-8.58e-05	-0.00054		-0.00137	-0.00133
	20	-0.00014	0.001678		-0.00134	-0.00124		0.003804	0.092441		0.036277	0.068111		-0.00186	-0.00171		0.024154	-0.00056		-0.00156	-0.00163		0.003785	-0.00197		-0.00085	-0.00136
	21	0.00031	0.000344		-0.00152	-0.00257		0.004349	0.09468		0.036619	0.066639		-0.00197	-0.00138		0.022693	0.00194		-0.00196	-0.00087		0.001137	-0.00213		-0.00211	-0.00392
	22	-0.00071	0.000281		-0.00151	-0.00284		0.004048	0.093942		0.036178	0.069106		-0.00243	-0.00116		0.025164	0.000741		-0.00113	0.000457		0.002253	-0.00069		-0.0028	-0.00173
	23	-0.00124	0.000592		-0.00192	-0.00115		0.0015	0.094294		0.038446	0.070292		-0.0012	-0.00178		0.022662	0.000823		-0.00193	0.003645		0.005573	0.003213		-0.00093	-0.00077
	24	-0.0003	-6.69e-05		-0.00065	0.001581		0.00129	0.09503		0.035422	0.069099		0.00196	0.001378		0.022729	0.001011		-0.00139	0.011403		0.007511	0.008263		-0.00015	-0.00161
	25	0.001024	-0.00037		0.00195	0.005306		0.000334	0.09333		0.038049	0.069035		0.003902	0.001919		0.023852	-8.02e-05		-0.00303	0.026367		0.017485	0.017782		0.001537	0.000883
	26	0.00116	-0.00121		0.006629	0.014244		-0.00044	0.09408		0.036714	0.070591		0.010971	0.010846		0.021172	-0.00027		-0.00108	0.055822		0.034647	0.036028		0.008896	0.008547
	27	-0.00018	-0.00236		0.016033	0.032426		0.000905	0.092451		0.036356	0.069448		0.023768	0.022377		0.023935	-0.00152		0.00116	0.108		0.070025	0.074938		0.019616	0.019832
	28	-0.00145	-0.00178		0.036084	0.064692		-0.00242	0.093108		0.037234	0.069063		0.04963	0.046431		0.022907	-0.00114		0.008881	0.200664		0.133724	0.141442		0.037872	0.039681
	29	0.000777	0.000934		0.071279	0.127761		-0.00294	0.093475		0.038281	0.072122		0.094466	0.090548		0.024389	-0.00096		0.020267	0.355316		0.245825	0.255755		0.076005	0.080702
	30	0.000456	-0.00026		0.136394	0.239362		-0.00423	0.092375		0.035788	0.068145		0.175803	0.170076		0.022341	-0.00201		0.042952	0.591212		0.42612	0.435763		0.141058	0.152139
	31	-0.00103	-0.00045		0.256837	0.426239		-0.00473	0.091776		0.036618	0.068559		0.311698	0.304583		0.020653	-0.00132		0.087823	0.895703		0.689205	0.694731		0.254103	0.27945
	32	0.000248	-0.0012		0.457392	0.711621		-0.00658	0.094108		0.036843	0.068673		0.530941	0.519032		0.022444	-0.00055		0.172602	1.22206		1.01145	1.00094		0.443984	0.48367
	33	-0.00032	1.69e-05		0.765118	1.07899		-0.0071	0.09243		0.039381	0.069525		0.833434	0.811678		0.022422	-0.00133		0.317375	1.49549		1.32922	1.29733		0.725888	0.780447
	34	-0.00061	0.002661		1.16621	1.46916		-0.00562	0.092293		0.038219	0.070703		1.18796	1.15275		0.023177	-0.00382		0.560043	1.68401		1.57964	1.52378		1.0884	1.13778
	35	-0.00114	0.00425		1.59942	1.79446		-0.00604	0.089176		0.036163	0.07009		1.51872	1.46923		0.023709	-0.00375		0.924016	1.81745		1.75429	1.68456		1.46625	1.49275
	36	0.000146	0.009103		1.95566	2.02237		-0.00496	0.09057		0.037466	0.068901		1.76623	1.70555		0.023424	-0.00327		1.38668	1.92905		1.8902	1.80895		1.77836	1.7654
	37	0.000676	0.019934		2.20777	2.19033		-0.0025	0.090987		0.036201	0.068844		1.93171	1.86399		0.022311	-0.00171		1.85735	2.02236		2.0046	1.91714		1.98495	1.95039
	38	0.004017	0.036721		2.38329	2.32577		0.006235	0.093222		0.03475	0.068933		2.05225	1.98313		0.023745	-0.00282		2.22857	2.09918		2.09934	2.01001		2.13682	2.08349
	39	0.005341	0.073025		2.51881	2.43733		0.021121	0.094908		0.036303	0.070141		2.15208	2.08061		0.024504	-0.00099		2.48258	2.17129		2.18371	2.08723		2.25423	2.19194
	40	0.007141	0.124858		2.63526	2.53076		0.047956	0.099873		0.0354	0.06867		2.2327	2.16115		0.023924	1.14e-05		2.66252	2.23185		2.25845	2.15966		2.35062	2.27943

## Sheet: Figure 4D
	Cq values, placentas
	Males	Females
	30.19	40
	30.28	40
	30.16	40
	28.65	40
	30.55	40
	29.84	39.35
	30.65	39.79
	28.66	40
	30.96	40
	26.97	40
	29.99	40
	33.82	40
	32.69	40
	35.05	40
	33.04	40
	40	40
	32.83	40
	32.96	40
	31.87	40
	35.64	40
	33.12	38.75
	32.21	40
	35.47	40
	35.67	38.36
	32.84	40
	32.64	39.81
	37.06	40
	32.93	40
	31.39	40
	32.3	40
	33.06	40
	34.6	40
	31.99	40
	31.7	40
	32.98	38.44
	33.3	40
	32.63	40
	33.62	40
	35.1	40
	32.89	40
	31.39	40
	35.56	40
	32	40
	32.26	40
	35.99	40
	33.99	40
	34.81	39.12
	33.37	40
	34.5	40
	32.37	40
	36.58	40
	38.92	40
	34.39	40
	33.08	40
	34.3	39.29
	33.7	40
	34.13	40
	35.47	40
	34.88	40
	33.46	40
	34.64	40
	34.36	39.5
	34.16	40
	33.69	39.57
	33.69	40
	33.24	40
	34.14	40
	34.22	40
	34.94	40
	33.58	40
	35.83	40
	36.71	40
	33.98	40
	32.79	40
	36.54	40
	35.86	40
	32.97	40
	32.56	40
	31.75	40
	32.2	40
	30.92	40
	32.2	40
	33.43	40
	34.03	40
	34.86	40
	32.82	40
	33.83	40
	35.12	40
	32.58	40
	33.78	40
	37.6	40
	36.32	40
	34.41	40
	36.27	40
	33.61	40
	37.47	40
	35.21	40
	40	40
	33.53	40
	35.48	40
	40	40
	37.24	40
	33.9	40
	33.19	40
	33.74	40
	40	40
	30.28	40
	33.46	40
	34.47	40
	34.83	40
	29.59	40
	31.94	40
	30.16	40
	33.74	40
	34.15	40
	30.89	40
	33.88	40
	34.74	40
	33.87	40
	36.32	40
	32.49	40
	32.57	40
	31.2	40
	31.36	40
	35.45	40
	37.02	40
	33.63	40
	40	40
	35.71	40
	39	40
	35.96	40
	35.76	40
	37.22	40
	35.36	40
	40	40
	40	40
	40	40
	40	40
	36.68	40
	34.84	40
	37.87	40
	37.55	40
	40	40
	39.01	40
	38.31	40
	36.35	40
	35.14	40
	40	40
	40	40
	26.58	40
	40	40
	37.23	40
	33.15	40
	40	40
	40	40
	40	40
	40	40
	29.01	40
	38.96	40
	32.52	40
	38.73	40
	40	40
	40	40
	40	40
	40	40
	40	40
	33.27	40
	38.09	40
	40	40
	35.68	40
	34.84	40
	37.61	40
	40	40
	34.68	40
	36.75	40
	33.94	40
	38.34	40
	33.94	40
	35.35	40
	33.93	40
	33.21	40
	34.46	40
	35.28	40
	31.7	40
	31.2	40
	36.32	40
	32.14	40
	34.6	38.43
	31.39	40
	30.24	40
	29.08	40
	32	40
	35.64	40
	36.1	40
		40
		40
		40
		38.76
		40
		40
		40
		40
		40
		40
		40
		40
		40
		39.71
		40
		40
		40
		40
		40
		40
		40
		40
		38.46
		38.46
		40
		40
		40
		40
		40

[truncated: 1 more sheets: Supp Figure 2]
